# Supplementary material for: ﻿A survey of Orchestina Simon, 1882 (Araneae, Oonopidae) from Xishuangbanna, China, with descriptions of eight new species
Source: Zookeys. 2025 Aug 25;1249:247–88. doi: 10.3897/zookeys.1249.163886 (PMC12402817; doi:10.3897/zookeys.1249.163886)
Supplement: XML Treatment for Orchestina alata [file zookeys.1249.163886-treatment1.xml]

<!DOCTYPE tp:taxon-treatment
  PUBLIC "-//TaxonX//DTD Taxonomic Treatment Publishing DTD v0 20100105//EN" "tax-treatment-NSO.dtd">
<tp:taxon-treatment xmlns:tp="http://www.plazi.org/taxpub"><tp:treatment-meta><kwd-group><label>Taxon classification</label><kwd>
                <named-content content-type="kingdom">Animalia</named-content>
              </kwd></kwd-group><mixed-citation publication-type="journal"><person-group><name><surname>Song</surname><given-names>Chenxue</given-names></name><name><surname>Bian</surname><given-names>Dongju</given-names></name><name><surname>Tong</surname><given-names>Yanfeng</given-names></name><name><surname>Li</surname><given-names>Shuqiang</given-names></name></person-group><article-title>﻿A survey of <italic><tp:taxon-name><tp:taxon-name-part taxon-name-part-type="genus" reg="Orchestina">Orchestina</tp:taxon-name-part></tp:taxon-name></italic> Simon, 1882 (<tp:taxon-name><tp:taxon-name-part taxon-name-part-type="order">Araneae</tp:taxon-name-part></tp:taxon-name>, <tp:taxon-name><tp:taxon-name-part taxon-name-part-type="family">Oonopidae</tp:taxon-name-part></tp:taxon-name>) from Xishuangbanna, China, with descriptions of eight new species</article-title><source>Zookeys</source><day>25</day><month>08</month><year>2025</year><volume>1249</volume><fpage>247</fpage><lpage>288</lpage><pub-id pub-id-type="doi">10.3897/zookeys.1249.163886</pub-id></mixed-citation></tp:treatment-meta><tp:nomenclature><label>﻿</label><tp:taxon-name><object-id xmlns:xlink="http://www.w3.org/1999/xlink" content-type="arpha" xlink:type="simple">2D3046E6-F65D-5C44-BA04-BF9846F2589C</object-id>
              <tp:taxon-name-part taxon-name-part-type="genus" reg="Orchestina">Orchestina</tp:taxon-name-part>
              <tp:taxon-name-part taxon-name-part-type="species" reg="alata">alata</tp:taxon-name-part>
              <object-id xmlns:xlink="http://www.w3.org/1999/xlink" content-type="zoobank" xlink:type="simple">https://zoobank.org/A0157007-8711-44D2-ACB9-0F56328651D8</object-id>
            </tp:taxon-name><tp:taxon-authority>Tong &amp; Li</tp:taxon-authority><tp:taxon-status xmlns:xlink="http://www.w3.org/1999/xlink" xlink:type="simple">sp. nov.</tp:taxon-status><xref ref-type="fig" rid="F1">Figs 1</xref><xref ref-type="fig" rid="F2">, 2</xref><xref ref-type="fig" rid="F3">, 3</xref></tp:nomenclature><tp:treatment-sec sec-type="material" id="SECID0EAWAE"><title>Material examined.</title><p><bold><italic>Holotype</italic></bold> China • ♂ (<abbrev xmlns:xlink="http://www.w3.org/1999/xlink" xlink:title="Shenyang Normal University" id="ABBRID0ELWAE" xlink:type="simple">SYNU</abbrev>-1604), fogging; Yunnan, Mengla Co., Menglun Town, <abbrev xmlns:xlink="http://www.w3.org/1999/xlink" xlink:title="Xishuangbanna Tropical Botanical Garden" id="ABBRID0EPWAE" xlink:type="simple">XTBG</abbrev>, primary tropical seasonal rain forest; <named-content xmlns:xlink="http://www.w3.org/1999/xlink" content-type="dwc:verbatimCoordinates" xlink:type="simple"><named-content content-type="geo-json" specific-use="{&#34;type&#34;:&#34;Point&#34;,&#34;coordinates&#34;:[101.275000,21.917250]}" id="NCID0EWWAE" xlink:type="simple">21°55.035'N, 101°16.500'E</named-content></named-content>, 558 ± 17 m; 22.VII.2007; Zheng G. leg. <bold><italic>Paratypes</italic>.</bold> China • 1 ♂ (<abbrev xmlns:xlink="http://www.w3.org/1999/xlink" xlink:title="Shenyang Normal University" id="ABBRID0E6WAE" xlink:type="simple">SYNU</abbrev>-1605), same data as holotype • 1 ♂ 1 ♀ (<abbrev xmlns:xlink="http://www.w3.org/1999/xlink" xlink:title="Shenyang Normal University" id="ABBRID0EDXAE" xlink:type="simple">SYNU</abbrev>-1477–78), same data as holotype • 2 ♂ 1 ♀ (<abbrev xmlns:xlink="http://www.w3.org/1999/xlink" xlink:title="Shenyang Normal University" id="ABBRID0EHXAE" xlink:type="simple">SYNU</abbrev>-1418–20), same data as holotype • 1 ♀ (<abbrev xmlns:xlink="http://www.w3.org/1999/xlink" xlink:title="Shenyang Normal University" id="ABBRID0ELXAE" xlink:type="simple">SYNU</abbrev>-F–4756), fogging; Nanshahe Vill., seasonal rainforest; <named-content xmlns:xlink="http://www.w3.org/1999/xlink" content-type="dwc:verbatimCoordinates" xlink:type="simple"><named-content content-type="geo-json" specific-use="{&#34;type&#34;:&#34;Point&#34;,&#34;coordinates&#34;:[101.573300,21.603350]}" id="NCID0ESXAE" xlink:type="simple">21°36.201'N, 101°34.398'E</named-content></named-content>, 826 ± 43 m; 14.VII.2012; Zhao Q. &amp; Chen Z. leg.</p><fig id="F1" position="float" orientation="portrait"><object-id xmlns:xlink="http://www.w3.org/1999/xlink" content-type="doi" xlink:type="simple">10.3897/zookeys.1249.163886.figure1</object-id><object-id xmlns:xlink="http://www.w3.org/1999/xlink" content-type="arpha" xlink:type="simple">FAE21A29-2612-5A62-91BB-081484270F99</object-id><label>Figure 1.</label><caption><p><italic><tp:taxon-name><tp:taxon-name-part taxon-name-part-type="genus" reg="Orchestina">Orchestina</tp:taxon-name-part> <tp:taxon-name-part taxon-name-part-type="species" reg="alata">alata</tp:taxon-name-part></tp:taxon-name></italic> sp. nov., holotype male. A–C. Habitus, dorsal, ventral and lateral views; D–G. Prosoma, anterior, dorsal, ventral and lateral views. Scale bars: 0.4 mm (A–C); 0.2 mm (D–G).</p></caption><graphic xmlns:xlink="http://www.w3.org/1999/xlink" xlink:href="zookeys-1249-247_article-163886__-g001.jpg" position="float" orientation="portrait" xlink:type="simple" id="oo_1401255.jpg"><uri content-type="original_file" xlink:type="simple">https://binary.pensoft.net/fig/1401255</uri></graphic></fig><fig id="F2" position="float" orientation="portrait"><object-id xmlns:xlink="http://www.w3.org/1999/xlink" content-type="doi" xlink:type="simple">10.3897/zookeys.1249.163886.figure2</object-id><object-id xmlns:xlink="http://www.w3.org/1999/xlink" content-type="arpha" xlink:type="simple">3453E7B8-DCF3-5C82-A273-B3A724A340A8</object-id><label>Figure 2.</label><caption><p><italic><tp:taxon-name><tp:taxon-name-part taxon-name-part-type="genus" reg="Orchestina">Orchestina</tp:taxon-name-part> <tp:taxon-name-part taxon-name-part-type="species" reg="alata">alata</tp:taxon-name-part></tp:taxon-name></italic> sp. nov., paratype female. A–C. Habitus, dorsal, ventral and lateral views; D–G. Prosoma, anterior, dorsal, ventral and lateral views; H. Epigaster, ventral view. Scale bars: 0.4 mm (A–C); 0.2 mm (D–H).</p></caption><graphic xmlns:xlink="http://www.w3.org/1999/xlink" xlink:href="zookeys-1249-247_article-163886__-g002.jpg" position="float" orientation="portrait" xlink:type="simple" id="oo_1401256.jpg"><uri content-type="original_file" xlink:type="simple">https://binary.pensoft.net/fig/1401256</uri></graphic></fig></tp:treatment-sec><tp:treatment-sec sec-type="diagnosis" id="SECID0ENZAE"><title>Diagnosis.</title><p>The new species is similar to <italic><tp:taxon-name><tp:taxon-name-part taxon-name-part-type="genus" reg="Orchestina">Orchestina</tp:taxon-name-part> <tp:taxon-name-part taxon-name-part-type="species" reg="sinensis">sinensis</tp:taxon-name-part></tp:taxon-name></italic> Xu, 1987 in the yellowish carapace and the pear-shaped bulbus, but can be distinguished by the sub-apical wing-shaped protrusions of bulbus (vs lacking, but with a crest; cf. Fig. <xref ref-type="fig" rid="F3">3A, D</xref> and <xref ref-type="bibr" rid="B17">Xu 1987</xref>: figs 5, 6), the basal large denticle of male endites (vs lacking; cf. Fig. <xref ref-type="fig" rid="F3">3C</xref>) and the short column-shaped marking of epigaster (vs with a large reddish oval spot; cf. Fig. <xref ref-type="fig" rid="F2">2H</xref> and <xref ref-type="bibr" rid="B17">Xu 1987</xref>: fig. 4).</p><fig id="F3" position="float" orientation="portrait"><object-id xmlns:xlink="http://www.w3.org/1999/xlink" content-type="doi" xlink:type="simple">10.3897/zookeys.1249.163886.figure3</object-id><object-id xmlns:xlink="http://www.w3.org/1999/xlink" content-type="arpha" xlink:type="simple">D2472101-5796-5315-A6FB-7275EA8E7DFF</object-id><label>Figure 3.</label><caption><p><italic><tp:taxon-name><tp:taxon-name-part taxon-name-part-type="genus" reg="Orchestina">Orchestina</tp:taxon-name-part> <tp:taxon-name-part taxon-name-part-type="species" reg="alata">alata</tp:taxon-name-part></tp:taxon-name></italic> sp. nov. A, B, E. Left palp, prolateral, retrolateral and dorsal views; C. Endites and labium, ventral view, arrow shows the large denticle; D. Distal part of bulb, prolateral view, arrow shows the wing-shaped protrusions; F, G. Endogyne, ventral and dorsal views. Abbreviations: <abbrev xmlns:xlink="http://www.w3.org/1999/xlink" xlink:title="anterior receptaculum" id="ABBRID0EF2AE" xlink:type="simple">ARe</abbrev> = anterior receptaculum; <abbrev xmlns:xlink="http://www.w3.org/1999/xlink" xlink:title="anterior uterine sclerite" id="ABBRID0EJ2AE" xlink:type="simple">AUS</abbrev> = anterior uterine sclerite; <abbrev xmlns:xlink="http://www.w3.org/1999/xlink" xlink:title="posterior plate" id="ABBRID0EN2AE" xlink:type="simple">PP</abbrev> = posterior plate; <abbrev xmlns:xlink="http://www.w3.org/1999/xlink" xlink:title="protrusion" id="ABBRID0ER2AE" xlink:type="simple">Pr</abbrev> = protrusion. Scale bars: 0.2 mm (A, B, E); 0.1 mm (C, D, F, G).</p></caption><graphic xmlns:xlink="http://www.w3.org/1999/xlink" xlink:href="zookeys-1249-247_article-163886__-g003.jpg" position="float" orientation="portrait" xlink:type="simple" id="oo_1401257.jpg"><uri content-type="original_file" xlink:type="simple">https://binary.pensoft.net/fig/1401257</uri></graphic></fig></tp:treatment-sec><tp:treatment-sec sec-type="description" id="SECID0E12AE"><title>Description.</title><p><bold>Male</bold> (holotype). <bold><italic>Carapace</italic></bold> (Fig. <xref ref-type="fig" rid="F1">1A, D</xref>): 0.61 long, 0.41 wide; yellowish, oval in dorsal view, with some long setae; pars cephalica elevated in lateral view. <bold><italic>Eyes</italic></bold> (Fig. <xref ref-type="fig" rid="F1">1A, C</xref>): well developed, <abbrev xmlns:xlink="http://www.w3.org/1999/xlink" xlink:title="posterior median eyes" id="ABBRID0EQ3AE" xlink:type="simple">PME</abbrev> largest; posterior eye row recurved from dorsal view. <bold><italic>Clypeus</italic></bold> (Fig. <xref ref-type="fig" rid="F1">1C, D</xref>): margin unmodified, curved downwards in front view, sloping forward in lateral view. <bold><italic>Sternum</italic></bold> (Fig. <xref ref-type="fig" rid="F1">1B</xref>): as long as wide, surface smooth, setae sparse, needle-like, evenly scattered. <bold><italic>Mouthparts</italic></bold> (Figs <xref ref-type="fig" rid="F1">1B, C</xref>, <xref ref-type="fig" rid="F3">3C</xref>): chelicerae straight, anterior face unmodified; labium diamond-shaped, not fused to sternum, anterior margin not indented at middle; endites strongly sclerotized on outer margin, with serrula in single row, outer margin smoothly curved. <bold><italic>Abdomen</italic></bold> ovoid, 0.53 long; dorsum soft portions pale white, without color pattern. <bold><italic>Legs</italic></bold>: yellow, without color pattern; femur IV thickened, wider than femora I−III. <bold><italic>Palp</italic></bold> (Fig. <xref ref-type="fig" rid="F3">3A–E</xref>): tibia not enlarged, length/width = 1.77, cymbium elongated ovoid; bulb pear-shaped in lateral view, with ventral side strongly protruding proximally, ca 1.72× as wide as tibia; the sperm duct with four loops in prolateral view; embolus tapered, with sub-apical wing-shaped protrusions.</p><p><bold>Female</bold> (<abbrev xmlns:xlink="http://www.w3.org/1999/xlink" xlink:title="Shenyang Normal University" id="ABBRID0E54AE" xlink:type="simple">SYNU</abbrev>-1478). Same as male except as noted. <bold><italic>Body</italic></bold>: habitus as in Fig. <xref ref-type="fig" rid="F2">2A–C</xref>; body length 1.36. <bold><italic>Carapace</italic></bold> (Fig. <xref ref-type="fig" rid="F2">2E</xref>): 0.66 long, 0.49 wide. <bold><italic>Abdomen</italic></bold>: 0.69 long. <bold><italic>Epigaster</italic></bold> (Fig. <xref ref-type="fig" rid="F2">2H</xref>): without special external features.</p><p><bold><italic>Endogyne</italic></bold> (Fig. <xref ref-type="fig" rid="F3">3F, G</xref>): with stout medial clavate sclerite (<abbrev xmlns:xlink="http://www.w3.org/1999/xlink" xlink:title="anterior uterine sclerite" id="ABBRID0EK6AE" xlink:type="simple">AUS</abbrev>), provided with pair of lateral protrusions (<abbrev xmlns:xlink="http://www.w3.org/1999/xlink" xlink:title="protrusion" id="ABBRID0EO6AE" xlink:type="simple">Pr</abbrev>); anterior receptaculum (<abbrev xmlns:xlink="http://www.w3.org/1999/xlink" xlink:title="anterior receptaculum" id="ABBRID0ES6AE" xlink:type="simple">ARe</abbrev>) triangular, semitransparent, slightly longer than <abbrev xmlns:xlink="http://www.w3.org/1999/xlink" xlink:title="anterior uterine sclerite" id="ABBRID0EW6AE" xlink:type="simple">AUS</abbrev>; posterior plate (<abbrev xmlns:xlink="http://www.w3.org/1999/xlink" xlink:title="posterior plate" id="ABBRID0E16AE" xlink:type="simple">PP</abbrev>) present, large.</p></tp:treatment-sec><tp:treatment-sec sec-type="distribution" id="SECID0E56AE"><title>Distribution.</title><p>Known only from the type locality.</p></tp:treatment-sec><tp:treatment-sec sec-type="etymology" id="SECID0EEAAG"><title>Etymology.</title><p>The specific name is derived from the Latin alatus, meaning ‘winged’, and refers to the subapical wing-shaped protrusions of the bulbus.</p></tp:treatment-sec><ref-list><ref id="B17"><mixed-citation xmlns:xlink="http://www.w3.org/1999/xlink" xlink:type="simple"><person-group><name name-style="western"><surname>Xu</surname><given-names>Y</given-names></name></person-group> (<year>1987</year>) <article-title>Two new species of the genus <italic><tp:taxon-name><tp:taxon-name-part taxon-name-part-type="genus">Orchestina</tp:taxon-name-part></tp:taxon-name></italic> from Anhui Province, China (<tp:taxon-name><tp:taxon-name-part taxon-name-part-type="order">Araneae</tp:taxon-name-part></tp:taxon-name>: <tp:taxon-name><tp:taxon-name-part taxon-name-part-type="family">Oonopidae</tp:taxon-name-part></tp:taxon-name>).</article-title><source>Dong Wu Fen Lei Xue Bao</source><volume>12</volume>: <fpage>256</fpage>–<lpage>259</lpage>.</mixed-citation></ref></ref-list></tp:taxon-treatment>
