# Supplementary material for: ﻿A survey of Orchestina Simon, 1882 (Araneae, Oonopidae) from Xishuangbanna, China, with descriptions of eight new species
Source: Zookeys. 2025 Aug 25;1249:247–88. doi: 10.3897/zookeys.1249.163886 (PMC12402817; doi:10.3897/zookeys.1249.163886)
Supplement: XML Treatment for Orchestina aureola [file zookeys.1249.163886-treatment2.xml]

<!DOCTYPE tp:taxon-treatment
  PUBLIC "-//TaxonX//DTD Taxonomic Treatment Publishing DTD v0 20100105//EN" "tax-treatment-NSO.dtd">
<tp:taxon-treatment xmlns:tp="http://www.plazi.org/taxpub"><tp:treatment-meta><kwd-group><label>Taxon classification</label><kwd>
                <named-content content-type="kingdom">Animalia</named-content>
              </kwd></kwd-group><mixed-citation publication-type="journal"><person-group><name><surname>Song</surname><given-names>Chenxue</given-names></name><name><surname>Bian</surname><given-names>Dongju</given-names></name><name><surname>Tong</surname><given-names>Yanfeng</given-names></name><name><surname>Li</surname><given-names>Shuqiang</given-names></name></person-group><article-title>﻿A survey of <italic><tp:taxon-name><tp:taxon-name-part taxon-name-part-type="genus" reg="Orchestina">Orchestina</tp:taxon-name-part></tp:taxon-name></italic> Simon, 1882 (<tp:taxon-name><tp:taxon-name-part taxon-name-part-type="order">Araneae</tp:taxon-name-part></tp:taxon-name>, <tp:taxon-name><tp:taxon-name-part taxon-name-part-type="family">Oonopidae</tp:taxon-name-part></tp:taxon-name>) from Xishuangbanna, China, with descriptions of eight new species</article-title><source>Zookeys</source><day>25</day><month>08</month><year>2025</year><volume>1249</volume><fpage>247</fpage><lpage>288</lpage><pub-id pub-id-type="doi">10.3897/zookeys.1249.163886</pub-id></mixed-citation></tp:treatment-meta><tp:nomenclature><label>﻿</label><tp:taxon-name><object-id xmlns:xlink="http://www.w3.org/1999/xlink" content-type="arpha" xlink:type="simple">87C31BA4-DC83-5A8F-93BF-7693699B74DC</object-id>
              <tp:taxon-name-part taxon-name-part-type="genus" reg="Orchestina">Orchestina</tp:taxon-name-part>
              <tp:taxon-name-part taxon-name-part-type="species" reg="aureola">aureola</tp:taxon-name-part>
            </tp:taxon-name><tp:taxon-authority>Tong &amp; Li, 2011</tp:taxon-authority><xref ref-type="fig" rid="F4">Figs 4</xref><xref ref-type="fig" rid="F5">, 5</xref><xref ref-type="fig" rid="F6">, 6</xref><tp:nomenclature-citation-list><tp:nomenclature-citation><tp:taxon-name>
                  <tp:taxon-name-part taxon-name-part-type="genus" reg="Orchestina">Orchestina</tp:taxon-name-part> <tp:taxon-name-part taxon-name-part-type="species" reg="aureola">aureola</tp:taxon-name-part></tp:taxon-name><comment>Tong &amp; Li, 2011: 37, figs 1A, B, 2A, 3A, 4A, 5A–C, 6A–F; <xref ref-type="bibr" rid="B12">Tong 2013</xref>: 45, figs 26A–C, 27A, 28A, 29A, 30A–C, 64A–F.</comment></tp:nomenclature-citation></tp:nomenclature-citation-list></tp:nomenclature><tp:treatment-sec sec-type="material" id="SECID0ENCAG"><title>Material examined.</title><p>China • 3 ♂ (<abbrev xmlns:xlink="http://www.w3.org/1999/xlink" xlink:title="Shenyang Normal University" id="ABBRID0ETCAG" xlink:type="simple">SYNU</abbrev>-1591–93), fogging; Yunnan, Mengla Co., Menglun Town, <abbrev xmlns:xlink="http://www.w3.org/1999/xlink" xlink:title="Xishuangbanna National Natural Reserve" id="ABBRID0EXCAG" xlink:type="simple">XNNR</abbrev>, 48 Km.; <named-content xmlns:xlink="http://www.w3.org/1999/xlink" content-type="dwc:verbatimCoordinates" xlink:type="simple"><named-content content-type="geo-json" specific-use="{&#34;type&#34;:&#34;Point&#34;,&#34;coordinates&#34;:[101.329133,21.978400]}" id="NCID0E5CAG" xlink:type="simple">21°58.704'N, 101°19.748'E</named-content></named-content>, 1088 ± 12 m; 12.VIII.2011; Zheng G., Zhao Q. &amp; Gao C. leg. • 3 ♂ (<abbrev xmlns:xlink="http://www.w3.org/1999/xlink" xlink:title="Shenyang Normal University" id="ABBRID0EDDAG" xlink:type="simple">SYNU</abbrev>-F-3960–62), same data as above • 8 ♂ (<abbrev xmlns:xlink="http://www.w3.org/1999/xlink" xlink:title="Shenyang Normal University" id="ABBRID0EHDAG" xlink:type="simple">SYNU</abbrev>-F-3974–81), same data as above • 5 ♂ (<abbrev xmlns:xlink="http://www.w3.org/1999/xlink" xlink:title="Shenyang Normal University" id="ABBRID0ELDAG" xlink:type="simple">SYNU</abbrev>-F-3982–86), same data as above • 2 ♀ (<abbrev xmlns:xlink="http://www.w3.org/1999/xlink" xlink:title="Shenyang Normal University" id="ABBRID0EPDAG" xlink:type="simple">SYNU</abbrev>-1673–74), same data as above • 2 ♂ (<abbrev xmlns:xlink="http://www.w3.org/1999/xlink" xlink:title="Shenyang Normal University" id="ABBRID0ETDAG" xlink:type="simple">SYNU</abbrev>-F-3958–59), fogging; <abbrev xmlns:xlink="http://www.w3.org/1999/xlink" xlink:title="Xishuangbanna National Natural Reserve" id="ABBRID0EXDAG" xlink:type="simple">XNNR</abbrev>, 55 Km., about 1 km up the hill, seasonal rainforest; <named-content xmlns:xlink="http://www.w3.org/1999/xlink" content-type="dwc:verbatimCoordinates" xlink:type="simple"><named-content content-type="geo-json" specific-use="{&#34;type&#34;:&#34;Point&#34;,&#34;coordinates&#34;:[101.205083,21.965583]}" id="NCID0E5DAG" xlink:type="simple">21°57.935'N, 101°12.305'E</named-content></named-content>, 781 ± 17 m; 13.VIII.2011; Zheng G., Zhao Q. &amp; Gao C. leg. • 8 ♂ (<abbrev xmlns:xlink="http://www.w3.org/1999/xlink" xlink:title="Shenyang Normal University" id="ABBRID0EDEAG" xlink:type="simple">SYNU</abbrev>-F-3966–73), same data as above • 8 ♂ (<abbrev xmlns:xlink="http://www.w3.org/1999/xlink" xlink:title="Shenyang Normal University" id="ABBRID0EHEAG" xlink:type="simple">SYNU</abbrev>-F-3987–94), fogging; <abbrev xmlns:xlink="http://www.w3.org/1999/xlink" xlink:title="Xishuangbanna National Natural Reserve" id="ABBRID0ELEAG" xlink:type="simple">XNNR</abbrev>, 55 Km., the valley forest beside the artificial fishpond; <named-content xmlns:xlink="http://www.w3.org/1999/xlink" content-type="dwc:verbatimCoordinates" xlink:type="simple"><named-content content-type="geo-json" specific-use="{&#34;type&#34;:&#34;Point&#34;,&#34;coordinates&#34;:[101.202450,21.964717]}" id="NCID0ESEAG" xlink:type="simple">21°57.883'N, 101°12.147'E</named-content></named-content>, 839 ± 18 m; 15.VIII.2011; Zheng G., Zhao Q. &amp; Gao C. leg. • 3 ♂ (<abbrev xmlns:xlink="http://www.w3.org/1999/xlink" xlink:title="Shenyang Normal University" id="ABBRID0EXEAG" xlink:type="simple">SYNU</abbrev>-F-3995–97), fogging; <abbrev xmlns:xlink="http://www.w3.org/1999/xlink" xlink:title="Xishuangbanna National Natural Reserve" id="ABBRID0E2EAG" xlink:type="simple">XNNR</abbrev>, 200 m east of the Lvshilin, limestone monsoon rainforest; <named-content xmlns:xlink="http://www.w3.org/1999/xlink" content-type="dwc:verbatimCoordinates" xlink:type="simple"><named-content content-type="geo-json" specific-use="{&#34;type&#34;:&#34;Point&#34;,&#34;coordinates&#34;:[101.280717,21.910283]}" id="NCID0ECFAG" xlink:type="simple">21°54.617'N, 101°16.843'E</named-content></named-content>, 738 ± 17 m; 7.VIII.2011; Zheng G., Zhao Q. &amp; Gao C. leg. • 8 ♀ (<abbrev xmlns:xlink="http://www.w3.org/1999/xlink" xlink:title="Shenyang Normal University" id="ABBRID0EHFAG" xlink:type="simple">SYNU</abbrev>-F-4770–4777), same data as above; <named-content xmlns:xlink="http://www.w3.org/1999/xlink" content-type="dwc:verbatimCoordinates" xlink:type="simple"><named-content content-type="geo-json" specific-use="{&#34;type&#34;:&#34;Point&#34;,&#34;coordinates&#34;:[101.279233,21.406483]}" id="NCID0EOFAG" xlink:type="simple">21°24.389'N, 101°16.754'E</named-content></named-content>, 705 ± 21 m; 5.VIII.2011 • 1 ♀ (<abbrev xmlns:xlink="http://www.w3.org/1999/xlink" xlink:title="Shenyang Normal University" id="ABBRID0ETFAG" xlink:type="simple">SYNU</abbrev>-F-4778), fogging; Huigang Vill., Xilu habitat restoration area, monsoon forest; <named-content xmlns:xlink="http://www.w3.org/1999/xlink" content-type="dwc:verbatimCoordinates" xlink:type="simple"><named-content content-type="geo-json" specific-use="{&#34;type&#34;:&#34;Point&#34;,&#34;coordinates&#34;:[101.587800,21.617417]}" id="NCID0E1FAG" xlink:type="simple">21°37.045'N, 101°35.268'E</named-content></named-content>, 764 ± 25 m; 12.VII.2012; Zhao Q. &amp; Chen Z. leg. • 5 ♀ (<abbrev xmlns:xlink="http://www.w3.org/1999/xlink" xlink:title="Shenyang Normal University" id="ABBRID0E6FAG" xlink:type="simple">SYNU</abbrev>-F-4803–07), same data as above.</p><fig id="F4" position="float" orientation="portrait"><object-id xmlns:xlink="http://www.w3.org/1999/xlink" content-type="doi" xlink:type="simple">10.3897/zookeys.1249.163886.figure4</object-id><object-id xmlns:xlink="http://www.w3.org/1999/xlink" content-type="arpha" xlink:type="simple">CC4E8846-B136-5C49-ABF9-B54128E26418</object-id><label>Figure 4.</label><caption><p><italic><tp:taxon-name><tp:taxon-name-part taxon-name-part-type="genus" reg="Orchestina">Orchestina</tp:taxon-name-part> <tp:taxon-name-part taxon-name-part-type="species" reg="aureola">aureola</tp:taxon-name-part></tp:taxon-name></italic> Tong &amp; Li, 2011. A–C. Habitus, dorsal, ventral and lateral views; D–G. Prosoma, anterior, dorsal, ventral and lateral views. Scale bars: 0.4 mm (A–C); 0.2 mm (D–G).</p></caption><graphic xmlns:xlink="http://www.w3.org/1999/xlink" xlink:href="zookeys-1249-247_article-163886__-g004.jpg" position="float" orientation="portrait" xlink:type="simple" id="oo_1401258.jpg"><uri content-type="original_file" xlink:type="simple">https://binary.pensoft.net/fig/1401258</uri></graphic></fig><fig id="F5" position="float" orientation="portrait"><object-id xmlns:xlink="http://www.w3.org/1999/xlink" content-type="doi" xlink:type="simple">10.3897/zookeys.1249.163886.figure5</object-id><object-id xmlns:xlink="http://www.w3.org/1999/xlink" content-type="arpha" xlink:type="simple">623B8C7E-E205-5552-AE08-975FB891B62D</object-id><label>Figure 5.</label><caption><p><italic><tp:taxon-name><tp:taxon-name-part taxon-name-part-type="genus" reg="Orchestina">Orchestina</tp:taxon-name-part> <tp:taxon-name-part taxon-name-part-type="species" reg="aureola">aureola</tp:taxon-name-part></tp:taxon-name></italic> Tong &amp; Li, 2011. A–C. Habitus, dorsal, ventral and lateral views; D–G. Prosoma, anterior, dorsal, ventral and lateral views; H. Epigaster, ventral view. Scale bars: 0.4 mm (A–C); 0.2 mm (D–H).</p></caption><graphic xmlns:xlink="http://www.w3.org/1999/xlink" xlink:href="zookeys-1249-247_article-163886__-g005.jpg" position="float" orientation="portrait" xlink:type="simple" id="oo_1401259.jpg"><uri content-type="original_file" xlink:type="simple">https://binary.pensoft.net/fig/1401259</uri></graphic></fig><fig id="F6" position="float" orientation="portrait"><object-id xmlns:xlink="http://www.w3.org/1999/xlink" content-type="doi" xlink:type="simple">10.3897/zookeys.1249.163886.figure6</object-id><object-id xmlns:xlink="http://www.w3.org/1999/xlink" content-type="arpha" xlink:type="simple">3E0F7FEB-FB5B-57AC-9749-FE07CA3F0509</object-id><label>Figure 6.</label><caption><p><italic><tp:taxon-name><tp:taxon-name-part taxon-name-part-type="genus" reg="Orchestina">Orchestina</tp:taxon-name-part> <tp:taxon-name-part taxon-name-part-type="species" reg="aureola">aureola</tp:taxon-name-part></tp:taxon-name></italic> Tong &amp; Li, 2011. A, B, D. Left palp, prolateral, retrolateral and dorsal views; C. Endites and labium, ventral view; E, F. Endogyne, ventral and dorsal views. Abbreviations: <abbrev xmlns:xlink="http://www.w3.org/1999/xlink" xlink:title="anterior receptaculum" id="ABBRID0EMIAG" xlink:type="simple">ARe</abbrev> = anterior receptaculum; <abbrev xmlns:xlink="http://www.w3.org/1999/xlink" xlink:title="anterior uterine sclerite" id="ABBRID0EQIAG" xlink:type="simple">AUS</abbrev> = anterior uterine sclerite; <abbrev xmlns:xlink="http://www.w3.org/1999/xlink" xlink:title="posterior plate" id="ABBRID0EUIAG" xlink:type="simple">PP</abbrev> = posterior plate; <abbrev xmlns:xlink="http://www.w3.org/1999/xlink" xlink:title="protrusion" id="ABBRID0EYIAG" xlink:type="simple">Pr</abbrev> = protrusion. Scale bars: 0.2 mm (A, B, D); 0.1 mm (C, E, F).</p></caption><graphic xmlns:xlink="http://www.w3.org/1999/xlink" xlink:href="zookeys-1249-247_article-163886__-g006.jpg" position="float" orientation="portrait" xlink:type="simple" id="oo_1401260.jpg"><uri content-type="original_file" xlink:type="simple">https://binary.pensoft.net/fig/1401260</uri></graphic></fig></tp:treatment-sec><tp:treatment-sec sec-type="diagnosis" id="SECID0EBJAG"><title>Diagnosis and description.</title><p>See <xref ref-type="bibr" rid="B13">Tong and Li (2011)</xref>.</p></tp:treatment-sec><tp:treatment-sec sec-type="distribution" id="SECID0ELJAG"><title>Distribution.</title><p>China (Hainan, Yunnan).</p></tp:treatment-sec><ref-list><ref id="B12"><mixed-citation xmlns:xlink="http://www.w3.org/1999/xlink" xlink:type="simple"><person-group><name name-style="western"><surname>Tong</surname><given-names>Y</given-names></name></person-group> (<year>2013</year>) <source><tp:taxon-name><tp:taxon-name-part taxon-name-part-type="infraorder">Haplogynae</tp:taxon-name-part></tp:taxon-name> spiders from Hainan, China.</source><publisher-name>Science Press</publisher-name>, <publisher-loc>Beijing</publisher-loc>, <size units="page">96 pp</size>. [81 pl.]</mixed-citation></ref><ref id="B13"><mixed-citation xmlns:xlink="http://www.w3.org/1999/xlink" xlink:type="simple"><person-group><name name-style="western"><surname>Tong</surname><given-names>Y</given-names></name><name name-style="western"><surname>Li</surname><given-names>S</given-names></name></person-group> (<year>2011</year>) <article-title>Six new <italic><tp:taxon-name><tp:taxon-name-part taxon-name-part-type="genus">Orchestina</tp:taxon-name-part></tp:taxon-name></italic> species from Hainan Island, China (<tp:taxon-name><tp:taxon-name-part taxon-name-part-type="order">Araneae</tp:taxon-name-part></tp:taxon-name>, <tp:taxon-name><tp:taxon-name-part taxon-name-part-type="family">Oonopidae</tp:taxon-name-part></tp:taxon-name>).</article-title><source>Zootaxa</source><volume>3061</volume>(<issue>1</issue>): <fpage>36</fpage>–<lpage>52</lpage>. <ext-link xlink:href="10.11646/zootaxa.3061.1.2" ext-link-type="doi" xlink:type="simple">https://doi.org/10.11646/zootaxa.3061.1.2</ext-link></mixed-citation></ref></ref-list></tp:taxon-treatment>
