# Supplementary material for: ﻿A survey of Orchestina Simon, 1882 (Araneae, Oonopidae) from Xishuangbanna, China, with descriptions of eight new species
Source: Zookeys. 2025 Aug 25;1249:247–88. doi: 10.3897/zookeys.1249.163886 (PMC12402817; doi:10.3897/zookeys.1249.163886)
Supplement: XML Treatment for Orchestina caixiaae [file zookeys.1249.163886-treatment3.xml]

<!DOCTYPE tp:taxon-treatment
  PUBLIC "-//TaxonX//DTD Taxonomic Treatment Publishing DTD v0 20100105//EN" "tax-treatment-NSO.dtd">
<tp:taxon-treatment xmlns:tp="http://www.plazi.org/taxpub"><tp:treatment-meta><kwd-group><label>Taxon classification</label><kwd>
                <named-content content-type="kingdom">Animalia</named-content>
              </kwd></kwd-group><mixed-citation publication-type="journal"><person-group><name><surname>Song</surname><given-names>Chenxue</given-names></name><name><surname>Bian</surname><given-names>Dongju</given-names></name><name><surname>Tong</surname><given-names>Yanfeng</given-names></name><name><surname>Li</surname><given-names>Shuqiang</given-names></name></person-group><article-title>﻿A survey of <italic><tp:taxon-name><tp:taxon-name-part taxon-name-part-type="genus" reg="Orchestina">Orchestina</tp:taxon-name-part></tp:taxon-name></italic> Simon, 1882 (<tp:taxon-name><tp:taxon-name-part taxon-name-part-type="order">Araneae</tp:taxon-name-part></tp:taxon-name>, <tp:taxon-name><tp:taxon-name-part taxon-name-part-type="family">Oonopidae</tp:taxon-name-part></tp:taxon-name>) from Xishuangbanna, China, with descriptions of eight new species</article-title><source>Zookeys</source><day>25</day><month>08</month><year>2025</year><volume>1249</volume><fpage>247</fpage><lpage>288</lpage><pub-id pub-id-type="doi">10.3897/zookeys.1249.163886</pub-id></mixed-citation></tp:treatment-meta><tp:nomenclature><label>﻿</label><tp:taxon-name><object-id xmlns:xlink="http://www.w3.org/1999/xlink" content-type="arpha" xlink:type="simple">BA8B70B3-1B96-5CB7-9576-0695B23AEF9F</object-id>
              <tp:taxon-name-part taxon-name-part-type="genus" reg="Orchestina">Orchestina</tp:taxon-name-part>
              <tp:taxon-name-part taxon-name-part-type="species" reg="caixiaae">caixiaae</tp:taxon-name-part>
              <object-id xmlns:xlink="http://www.w3.org/1999/xlink" content-type="zoobank" xlink:type="simple">https://zoobank.org/3641E473-6FD2-47E7-81DE-A53585D5413F</object-id>
            </tp:taxon-name><tp:taxon-authority>Tong &amp; Li</tp:taxon-authority><tp:taxon-status xmlns:xlink="http://www.w3.org/1999/xlink" xlink:type="simple">sp. nov.</tp:taxon-status><xref ref-type="fig" rid="F7">Figs 7</xref><xref ref-type="fig" rid="F8">, 8</xref><xref ref-type="fig" rid="F9">, 9</xref></tp:nomenclature><tp:treatment-sec sec-type="type material" id="SECID0EHLAG"><title>Type material.</title><p><bold><italic>Holotype</italic></bold> China • ♂ (<abbrev xmlns:xlink="http://www.w3.org/1999/xlink" xlink:title="Shenyang Normal University" id="ABBRID0ESLAG" xlink:type="simple">SYNU</abbrev>-1588), fogging; Yunnan, Mengla Co., Menglun Town, <abbrev xmlns:xlink="http://www.w3.org/1999/xlink" xlink:title="Xishuangbanna National Natural Reserve" id="ABBRID0EWLAG" xlink:type="simple">XNNR</abbrev>, 55 Km., the secondary forest on the mountain top; <named-content xmlns:xlink="http://www.w3.org/1999/xlink" content-type="dwc:verbatimCoordinates" xlink:type="simple"><named-content content-type="geo-json" specific-use="{&#34;type&#34;:&#34;Point&#34;,&#34;coordinates&#34;:[101.202783,21.966300]}" id="NCID0E4LAG" xlink:type="simple">21°57.978'N, 101°12.167'E</named-content></named-content>, 842 ± 14 m; 18.VIII.2011; Zheng G., Zhao Q. &amp; Gao C. leg. <bold><italic>Paratypes</italic>.</bold> China • 1 ♂ (<abbrev xmlns:xlink="http://www.w3.org/1999/xlink" xlink:title="Shenyang Normal University" id="ABBRID0EGMAG" xlink:type="simple">SYNU</abbrev>-F-3956), same data as holotype • 1 ♀ (<abbrev xmlns:xlink="http://www.w3.org/1999/xlink" xlink:title="Shenyang Normal University" id="ABBRID0EKMAG" xlink:type="simple">SYNU</abbrev>-F-4418), same data as holotype • 1 ♂ (<abbrev xmlns:xlink="http://www.w3.org/1999/xlink" xlink:title="Shenyang Normal University" id="ABBRID0EOMAG" xlink:type="simple">SYNU</abbrev>-1589), fogging; <abbrev xmlns:xlink="http://www.w3.org/1999/xlink" xlink:title="Xishuangbanna National Natural Reserve" id="ABBRID0ESMAG" xlink:type="simple">XNNR</abbrev>, the pomelo forest beside rice field; <named-content xmlns:xlink="http://www.w3.org/1999/xlink" content-type="dwc:verbatimCoordinates" xlink:type="simple"><named-content content-type="geo-json" specific-use="{&#34;type&#34;:&#34;Point&#34;,&#34;coordinates&#34;:[101.269167,21.901933]}" id="NCID0EZMAG" xlink:type="simple">21°54.116'N, 101°16.15'E</named-content></named-content>, 549 m; 18.VIII.2018; Bai Z., Yu H., Yang Y. &amp; Chen Z. leg. • 1 ♂ (<abbrev xmlns:xlink="http://www.w3.org/1999/xlink" xlink:title="Shenyang Normal University" id="ABBRID0E5MAG" xlink:type="simple">SYNU</abbrev>-1590), fogging; <abbrev xmlns:xlink="http://www.w3.org/1999/xlink" xlink:title="Xishuangbanna National Natural Reserve" id="ABBRID0ECNAG" xlink:type="simple">XNNR</abbrev>, 55 Km., the valley forest beside the artificial fishpond; <named-content xmlns:xlink="http://www.w3.org/1999/xlink" content-type="dwc:verbatimCoordinates" xlink:type="simple"><named-content content-type="geo-json" specific-use="{&#34;type&#34;:&#34;Point&#34;,&#34;coordinates&#34;:[101.202450,21.964717]}" id="NCID0EJNAG" xlink:type="simple">21°57.883'N, 101°12.147'E</named-content></named-content>, 839 ± 18 m; 15.VIII.2011; Zheng G., Zhao Q. &amp; Gao C. leg. • 4 ♀ (<abbrev xmlns:xlink="http://www.w3.org/1999/xlink" xlink:title="Shenyang Normal University" id="ABBRID0EONAG" xlink:type="simple">SYNU</abbrev>-F-4364–67), same data as above • 1 ♂ (<abbrev xmlns:xlink="http://www.w3.org/1999/xlink" xlink:title="Shenyang Normal University" id="ABBRID0ESNAG" xlink:type="simple">SYNU</abbrev>-F-3957), same data as above.</p></tp:treatment-sec><tp:treatment-sec sec-type="material" id="SECID0EWNAG"><title>Additional material.</title><p>China • 1 ♀ (<abbrev xmlns:xlink="http://www.w3.org/1999/xlink" xlink:title="Shenyang Normal University" id="ABBRID0E3NAG" xlink:type="simple">SYNU</abbrev>-F-4359), fogging; Yunnan, Mengla Co., Xiaolongha Vill., Biodiversity corridor, valley forest; <named-content xmlns:xlink="http://www.w3.org/1999/xlink" content-type="dwc:verbatimCoordinates" xlink:type="simple"><named-content content-type="geo-json" specific-use="{&#34;type&#34;:&#34;Point&#34;,&#34;coordinates&#34;:[101.605400,21.404217]}" id="NCID0EDOAG" xlink:type="simple">21°24.253'N, 101°36.324'E</named-content></named-content>, 761 ± 16 m; 15.VI.2013; Zhao Q. &amp; Gao C. leg. • 1 ♀ (<abbrev xmlns:xlink="http://www.w3.org/1999/xlink" xlink:title="Shenyang Normal University" id="ABBRID0EIOAG" xlink:type="simple">SYNU</abbrev>-F-4419), same data as above • 1 ♀ (<abbrev xmlns:xlink="http://www.w3.org/1999/xlink" xlink:title="Shenyang Normal University" id="ABBRID0EMOAG" xlink:type="simple">SYNU</abbrev>-F-4356), fogging; <abbrev xmlns:xlink="http://www.w3.org/1999/xlink" xlink:title="Xishuangbanna National Natural Reserve" id="ABBRID0EQOAG" xlink:type="simple">XNNR</abbrev>, 55 Km., about 1 km up the hill, seasonal rainforest; <named-content xmlns:xlink="http://www.w3.org/1999/xlink" content-type="dwc:verbatimCoordinates" xlink:type="simple"><named-content content-type="geo-json" specific-use="{&#34;type&#34;:&#34;Point&#34;,&#34;coordinates&#34;:[101.205083,21.965583]}" id="NCID0EXOAG" xlink:type="simple">21°57.935'N, 101°12.305'E</named-content></named-content>, 781 ± 17 m; 13.VIII.2011; Zheng G., Zhao Q. &amp; Gao C. leg. • 1 ♀ (<abbrev xmlns:xlink="http://www.w3.org/1999/xlink" xlink:title="Shenyang Normal University" id="ABBRID0E3OAG" xlink:type="simple">SYNU</abbrev>-F-4441), fogging; Xiaolongha Vill., Biodiversity corridor, seasonal rainforest; <named-content xmlns:xlink="http://www.w3.org/1999/xlink" content-type="dwc:verbatimCoordinates" xlink:type="simple"><named-content content-type="geo-json" specific-use="{&#34;type&#34;:&#34;Point&#34;,&#34;coordinates&#34;:[101.621600,21.404333]}" id="NCID0EDPAG" xlink:type="simple">21°24.26'N, 101°37.296'E</named-content></named-content>, 653 ± 15 m; 27.VI.2012; Zhao Q. &amp; Chen Z. leg. • 2 ♀ (<abbrev xmlns:xlink="http://www.w3.org/1999/xlink" xlink:title="Shenyang Normal University" id="ABBRID0EIPAG" xlink:type="simple">SYNU</abbrev>-F-4728–29), same data as above • 1 ♀ (<abbrev xmlns:xlink="http://www.w3.org/1999/xlink" xlink:title="Shenyang Normal University" id="ABBRID0EMPAG" xlink:type="simple">SYNU</abbrev>-F-4629), fogging; <abbrev xmlns:xlink="http://www.w3.org/1999/xlink" xlink:title="Xishuangbanna National Natural Reserve" id="ABBRID0EQPAG" xlink:type="simple">XNNR</abbrev>, 48 Km., artificial forest; <named-content xmlns:xlink="http://www.w3.org/1999/xlink" content-type="dwc:verbatimCoordinates" xlink:type="simple"><named-content content-type="geo-json" specific-use="{&#34;type&#34;:&#34;Point&#34;,&#34;coordinates&#34;:[101.282617,21.899950]}" id="NCID0EXPAG" xlink:type="simple">21°53.997'N, 101°16.957'E</named-content></named-content>, 593 ± 18 m; 11.VIII.2011; Zheng G., Zhao Q. &amp; Gao C. leg. • 2 ♀ (<abbrev xmlns:xlink="http://www.w3.org/1999/xlink" xlink:title="Shenyang Normal University" id="ABBRID0E3PAG" xlink:type="simple">SYNU</abbrev>-F-4763–64), fogging; <abbrev xmlns:xlink="http://www.w3.org/1999/xlink" xlink:title="Xishuangbanna National Natural Reserve" id="ABBRID0EAQAG" xlink:type="simple">XNNR</abbrev>, 200 m east of the Lvshilin, limestone monsoon rainforest; <named-content xmlns:xlink="http://www.w3.org/1999/xlink" content-type="dwc:verbatimCoordinates" xlink:type="simple"><named-content content-type="geo-json" specific-use="{&#34;type&#34;:&#34;Point&#34;,&#34;coordinates&#34;:[101.280717,21.910283]}" id="NCID0EHQAG" xlink:type="simple">21°54.617'N, 101°16.843'E</named-content></named-content>, 738 ± 17 m; 7.VIII.2011; Zheng G., Zhao Q. &amp; Gao C. leg.</p></tp:treatment-sec><tp:treatment-sec sec-type="diagnosis" id="SECID0EMQAG"><title>Diagnosis.</title><p>The new species is similar to <italic><tp:taxon-name><tp:taxon-name-part taxon-name-part-type="genus" reg="Orchestina">Orchestina</tp:taxon-name-part> <tp:taxon-name-part taxon-name-part-type="species" reg="lini">lini</tp:taxon-name-part></tp:taxon-name></italic> Tong &amp; Li, 2025 in the non-enlarged palpal tibia and the abruptly bent sperm duct, but can be distinguished by the short tube-shaped embolus (vs very long; cf. Fig. <xref ref-type="fig" rid="F9">9A, B, D</xref> and <xref ref-type="bibr" rid="B18">Zhou et al. 2025</xref>: fig. 2A–C), the rectangular labium (vs rounded; cf. Fig. <xref ref-type="fig" rid="F9">9C</xref> and <xref ref-type="bibr" rid="B18">Zhou et al. 2025</xref>: fig. 1G), and the long medial clavate sclerite of endogyne (vs short; cf. Fig. <xref ref-type="fig" rid="F9">9F</xref> and <xref ref-type="bibr" rid="B18">Zhou et al. 2025</xref>: fig. 2F).</p></tp:treatment-sec><tp:treatment-sec sec-type="description" id="SECID0EVRAG"><title>Description.</title><p><bold>Male</bold> (holotype). <bold><italic>Body</italic></bold>: habitus as in Fig. <xref ref-type="fig" rid="F7">7A–C</xref>; body length 1.13. <bold><italic>Carapace</italic></bold> (Fig. <xref ref-type="fig" rid="F7">7E</xref>): 0.55 long, 0.41 wide. <bold><italic>Eyes</italic></bold> (Fig. <xref ref-type="fig" rid="F7">7D, E</xref>): well developed, <abbrev xmlns:xlink="http://www.w3.org/1999/xlink" xlink:title="posterior median eyes" id="ABBRID0ESSAG" xlink:type="simple">PME</abbrev> largest. <bold><italic>Clypeus</italic></bold> as in Fig. <xref ref-type="fig" rid="F7">7D, G</xref>. <bold><italic>Sternum</italic></bold> as in Fig. <xref ref-type="fig" rid="F7">7F</xref>. <bold><italic>Mouthparts</italic></bold> (Figs <xref ref-type="fig" rid="F7">7D, F</xref>, <xref ref-type="fig" rid="F9">9C</xref>): labium rectangular, with anterior margin anteriorly projecting at middle, not fused to sternum; endites strongly sclerotized on outer margin, with serrula in single row, outer margin straight. <bold><italic>Abdomen</italic></bold> ovoid, 0.58 long; dorsum soft portions pale white, without color pattern. Legs: yellow, without color pattern; femur IV thickened, wider than femora I−III. <bold><italic>Palp</italic></bold> (Fig. <xref ref-type="fig" rid="F9">9A, B, D</xref>): tibia not enlarged, length/width = 2.04, cymbium elongated ovoid; bulb pear-shaped in lateral view, with ventral side strongly protruding proximally, ca 2.23× as wide as tibia; the sperm duct abruptly bent in the middle section, with two loops in prolateral view; embolus tapered, tube-shaped.</p><fig id="F7" position="float" orientation="portrait"><object-id xmlns:xlink="http://www.w3.org/1999/xlink" content-type="doi" xlink:type="simple">10.3897/zookeys.1249.163886.figure7</object-id><object-id xmlns:xlink="http://www.w3.org/1999/xlink" content-type="arpha" xlink:type="simple">17587753-7F3D-572F-87FE-82246672F697</object-id><label>Figure 7.</label><caption><p><italic><tp:taxon-name><tp:taxon-name-part taxon-name-part-type="genus" reg="Orchestina">Orchestina</tp:taxon-name-part> <tp:taxon-name-part taxon-name-part-type="species" reg="caixiaae">caixiaae</tp:taxon-name-part></tp:taxon-name></italic> sp. nov., holotype male. A–C. Habitus, dorsal, ventral and lateral views; D–G. Prosoma, anterior, dorsal, ventral and lateral views. Scale bars: 0.4 mm (A–C); 0.2 mm (D–G).</p></caption><graphic xmlns:xlink="http://www.w3.org/1999/xlink" xlink:href="zookeys-1249-247_article-163886__-g007.jpg" position="float" orientation="portrait" xlink:type="simple" id="oo_1401261.jpg"><uri content-type="original_file" xlink:type="simple">https://binary.pensoft.net/fig/1401261</uri></graphic></fig><p><bold>Female</bold> (<abbrev xmlns:xlink="http://www.w3.org/1999/xlink" xlink:title="Shenyang Normal University" id="ABBRID0EVUAG" xlink:type="simple">SYNU</abbrev>-F-4418). Same as male except as noted. <bold><italic>Body</italic></bold>: habitus as in Fig. <xref ref-type="fig" rid="F8">8A–C</xref>; body length 1.15. <bold><italic>Carapace</italic></bold> (Fig. <xref ref-type="fig" rid="F8">8E, G</xref>): 0.56 long, 0.45 wide. <bold><italic>Abdomen</italic></bold>: 0.61 long. <bold><italic>Epigaster</italic></bold> (Fig. <xref ref-type="fig" rid="F8">8H</xref>): without special external features.</p><fig id="F8" position="float" orientation="portrait"><object-id xmlns:xlink="http://www.w3.org/1999/xlink" content-type="doi" xlink:type="simple">10.3897/zookeys.1249.163886.figure8</object-id><object-id xmlns:xlink="http://www.w3.org/1999/xlink" content-type="arpha" xlink:type="simple">1C445DF5-573E-54B1-A933-9ED1B1CF23FF</object-id><label>Figure 8.</label><caption><p><italic><tp:taxon-name><tp:taxon-name-part taxon-name-part-type="genus" reg="Orchestina">Orchestina</tp:taxon-name-part> <tp:taxon-name-part taxon-name-part-type="species" reg="caixiaae">caixiaae</tp:taxon-name-part></tp:taxon-name></italic> sp. nov., paratype female. A–C. Habitus, dorsal, ventral and lateral views; D–G. Prosoma, anterior, dorsal, ventral and lateral views; H. Epigaster, ventral view. Scale bars: 0.4 mm (A–C); 0.2 mm (D–H).</p></caption><graphic xmlns:xlink="http://www.w3.org/1999/xlink" xlink:href="zookeys-1249-247_article-163886__-g008.jpg" position="float" orientation="portrait" xlink:type="simple" id="oo_1401262.jpg"><uri content-type="original_file" xlink:type="simple">https://binary.pensoft.net/fig/1401262</uri></graphic></fig><p><bold><italic>Endogyne</italic></bold> (Fig. <xref ref-type="fig" rid="F9">9E, F</xref>): with long medial clavate sclerite (<abbrev xmlns:xlink="http://www.w3.org/1999/xlink" xlink:title="anterior uterine sclerite" id="ABBRID0E6WAG" xlink:type="simple">AUS</abbrev>), provided with pair of short lateral protrusions (<abbrev xmlns:xlink="http://www.w3.org/1999/xlink" xlink:title="protrusion" id="ABBRID0EDXAG" xlink:type="simple">Pr</abbrev>); anterior receptaculum (<abbrev xmlns:xlink="http://www.w3.org/1999/xlink" xlink:title="anterior receptaculum" id="ABBRID0EHXAG" xlink:type="simple">ARe</abbrev>) triangular, semitransparent, slightly longer than <abbrev xmlns:xlink="http://www.w3.org/1999/xlink" xlink:title="anterior uterine sclerite" id="ABBRID0ELXAG" xlink:type="simple">AUS</abbrev>; posterior plate (<abbrev xmlns:xlink="http://www.w3.org/1999/xlink" xlink:title="posterior plate" id="ABBRID0EPXAG" xlink:type="simple">PP</abbrev>) present, large.</p><fig id="F9" position="float" orientation="portrait"><object-id xmlns:xlink="http://www.w3.org/1999/xlink" content-type="doi" xlink:type="simple">10.3897/zookeys.1249.163886.figure9</object-id><object-id xmlns:xlink="http://www.w3.org/1999/xlink" content-type="arpha" xlink:type="simple">E519857C-B772-593C-A27A-5245B2104382</object-id><label>Figure 9.</label><caption><p><italic><tp:taxon-name><tp:taxon-name-part taxon-name-part-type="genus" reg="Orchestina">Orchestina</tp:taxon-name-part> <tp:taxon-name-part taxon-name-part-type="species" reg="caixiaae">caixiaae</tp:taxon-name-part></tp:taxon-name></italic> sp. nov. A, B, D. Left palp, prolateral, retrolateral and dorsal views, arrow in A. shows the abruptly bent; C. Endites and labium, ventral view; E, F. Endogyne, ventral and dorsal views. Abbreviations: <abbrev xmlns:xlink="http://www.w3.org/1999/xlink" xlink:title="anterior receptaculum" id="ABBRID0EGYAG" xlink:type="simple">ARe</abbrev> = anterior receptaculum; <abbrev xmlns:xlink="http://www.w3.org/1999/xlink" xlink:title="anterior uterine sclerite" id="ABBRID0EKYAG" xlink:type="simple">AUS</abbrev> = anterior uterine sclerite; <abbrev xmlns:xlink="http://www.w3.org/1999/xlink" xlink:title="posterior plate" id="ABBRID0EOYAG" xlink:type="simple">PP</abbrev> = posterior plate; <abbrev xmlns:xlink="http://www.w3.org/1999/xlink" xlink:title="protrusion" id="ABBRID0ESYAG" xlink:type="simple">Pr</abbrev> = protrusion. Scale bars: 0.2 mm (A, B, D); 0.1 mm (C, E, F).</p></caption><graphic xmlns:xlink="http://www.w3.org/1999/xlink" xlink:href="zookeys-1249-247_article-163886__-g009.jpg" position="float" orientation="portrait" xlink:type="simple" id="oo_1401263.jpg"><uri content-type="original_file" xlink:type="simple">https://binary.pensoft.net/fig/1401263</uri></graphic></fig></tp:treatment-sec><tp:treatment-sec sec-type="distribution" id="SECID0E2YAG"><title>Distribution.</title><p>Known only from the type locality.</p></tp:treatment-sec><tp:treatment-sec sec-type="etymology" id="SECID0EAZAG"><title>Etymology.</title><p>The specific name is named after the collector, Caixia Gao.</p></tp:treatment-sec><ref-list><ref id="B18"><mixed-citation xmlns:xlink="http://www.w3.org/1999/xlink" xlink:type="simple"><person-group><name name-style="western"><surname>Zhou</surname><given-names>Y</given-names></name><name name-style="western"><surname>Tong</surname><given-names>Y</given-names></name><name name-style="western"><surname>Bian</surname><given-names>D</given-names></name><name name-style="western"><surname>Li</surname><given-names>S</given-names></name></person-group> (<year>2025</year>) <article-title>Three new species of <italic><tp:taxon-name><tp:taxon-name-part taxon-name-part-type="genus">Orchestina</tp:taxon-name-part></tp:taxon-name></italic> Simon, 1882 (<tp:taxon-name><tp:taxon-name-part taxon-name-part-type="order">Araneae</tp:taxon-name-part></tp:taxon-name>, <tp:taxon-name><tp:taxon-name-part taxon-name-part-type="family">Oonopidae</tp:taxon-name-part></tp:taxon-name>) from Xizang, China.</article-title><source>ZooKeys</source><volume>1239</volume>: <fpage>333</fpage>–<lpage>347</lpage>. <ext-link xlink:href="10.3897/zookeys.1239.147523" ext-link-type="doi" xlink:type="simple">https://doi.org/10.3897/zookeys.1239.147523</ext-link></mixed-citation></ref></ref-list></tp:taxon-treatment>
