# Supplementary material for: ﻿A survey of Orchestina Simon, 1882 (Araneae, Oonopidae) from Xishuangbanna, China, with descriptions of eight new species
Source: Zookeys. 2025 Aug 25;1249:247–88. doi: 10.3897/zookeys.1249.163886 (PMC12402817; doi:10.3897/zookeys.1249.163886)
Supplement: XML Treatment for Orchestina longituba [file zookeys.1249.163886-treatment4.xml]

<!DOCTYPE tp:taxon-treatment
  PUBLIC "-//TaxonX//DTD Taxonomic Treatment Publishing DTD v0 20100105//EN" "tax-treatment-NSO.dtd">
<tp:taxon-treatment xmlns:tp="http://www.plazi.org/taxpub"><tp:treatment-meta><kwd-group><label>Taxon classification</label><kwd>
                <named-content content-type="kingdom">Animalia</named-content>
              </kwd></kwd-group><mixed-citation publication-type="journal"><person-group><name><surname>Song</surname><given-names>Chenxue</given-names></name><name><surname>Bian</surname><given-names>Dongju</given-names></name><name><surname>Tong</surname><given-names>Yanfeng</given-names></name><name><surname>Li</surname><given-names>Shuqiang</given-names></name></person-group><article-title>﻿A survey of <italic><tp:taxon-name><tp:taxon-name-part taxon-name-part-type="genus" reg="Orchestina">Orchestina</tp:taxon-name-part></tp:taxon-name></italic> Simon, 1882 (<tp:taxon-name><tp:taxon-name-part taxon-name-part-type="order">Araneae</tp:taxon-name-part></tp:taxon-name>, <tp:taxon-name><tp:taxon-name-part taxon-name-part-type="family">Oonopidae</tp:taxon-name-part></tp:taxon-name>) from Xishuangbanna, China, with descriptions of eight new species</article-title><source>Zookeys</source><day>25</day><month>08</month><year>2025</year><volume>1249</volume><fpage>247</fpage><lpage>288</lpage><pub-id pub-id-type="doi">10.3897/zookeys.1249.163886</pub-id></mixed-citation></tp:treatment-meta><tp:nomenclature><label>﻿</label><tp:taxon-name><object-id xmlns:xlink="http://www.w3.org/1999/xlink" content-type="arpha" xlink:type="simple">B1D105CD-2D02-50BC-A4AC-2CEC76AD2992</object-id>
              <tp:taxon-name-part taxon-name-part-type="genus" reg="Orchestina">Orchestina</tp:taxon-name-part>
              <tp:taxon-name-part taxon-name-part-type="species" reg="longituba">longituba</tp:taxon-name-part>
              <object-id xmlns:xlink="http://www.w3.org/1999/xlink" content-type="zoobank" xlink:type="simple">https://zoobank.org/8d116056-8383-4d56-944a-db1d5762240d</object-id>
            </tp:taxon-name><tp:taxon-authority>Tong &amp; Li</tp:taxon-authority><tp:taxon-status xmlns:xlink="http://www.w3.org/1999/xlink" xlink:type="simple">sp. nov.</tp:taxon-status><xref ref-type="fig" rid="F10">Figs 10</xref><xref ref-type="fig" rid="F11">, 11</xref><xref ref-type="fig" rid="F12">, 12</xref></tp:nomenclature><tp:treatment-sec sec-type="type material" id="SECID0E31AG"><title>Type material.</title><p><bold><italic>Holotype</italic></bold> China • ♂ (<abbrev xmlns:xlink="http://www.w3.org/1999/xlink" xlink:title="Shenyang Normal University" id="ABBRID0EH2AG" xlink:type="simple">SYNU</abbrev>-1601), fogging; Yunnan, Mengla Co., Menglun Town, <abbrev xmlns:xlink="http://www.w3.org/1999/xlink" xlink:title="Xishuangbanna National Natural Reserve" id="ABBRID0EL2AG" xlink:type="simple">XNNR</abbrev>, 200 m east of the Lvshilin, limestone monsoon rainforest; <named-content xmlns:xlink="http://www.w3.org/1999/xlink" content-type="dwc:verbatimCoordinates" xlink:type="simple"><named-content content-type="geo-json" specific-use="{&#34;type&#34;:&#34;Point&#34;,&#34;coordinates&#34;:[101.278583,21.905483]}" id="NCID0ES2AG" xlink:type="simple">21°54.329'N, 101°16.715'E</named-content></named-content>, 689 ± 19 m; 6.VIII.2011; Zheng G., Zhao Q. &amp; Gao C. leg. <bold><italic>Paratypes</italic>.</bold> China • 1 ♂ (<abbrev xmlns:xlink="http://www.w3.org/1999/xlink" xlink:title="Shenyang Normal University" id="ABBRID0E22AG" xlink:type="simple">SYNU</abbrev>-1602), same data as holotype • 2 ♂ (<abbrev xmlns:xlink="http://www.w3.org/1999/xlink" xlink:title="Shenyang Normal University" id="ABBRID0E62AG" xlink:type="simple">SYNU</abbrev>-F-4399–4400), same data as holotype • 15 ♀ (<abbrev xmlns:xlink="http://www.w3.org/1999/xlink" xlink:title="Shenyang Normal University" id="ABBRID0ED3AG" xlink:type="simple">SYNU</abbrev>-F-4401–15); same data as holotype • 3 ♀ (<abbrev xmlns:xlink="http://www.w3.org/1999/xlink" xlink:title="Shenyang Normal University" id="ABBRID0EH3AG" xlink:type="simple">SYNU</abbrev>-1568–70), fogging; <abbrev xmlns:xlink="http://www.w3.org/1999/xlink" xlink:title="Xishuangbanna National Natural Reserve" id="ABBRID0EL3AG" xlink:type="simple">XNNR</abbrev>, 48 Km.; <named-content xmlns:xlink="http://www.w3.org/1999/xlink" content-type="dwc:verbatimCoordinates" xlink:type="simple"><named-content content-type="geo-json" specific-use="{&#34;type&#34;:&#34;Point&#34;,&#34;coordinates&#34;:[101.329133,21.978400]}" id="NCID0ES3AG" xlink:type="simple">21°58.704'N, 101°19.748'E</named-content></named-content>, 1088 ± 12 m; 12.VIII.2011; Zhao Q. &amp; Chen Z. leg. • 4 ♀ (<abbrev xmlns:xlink="http://www.w3.org/1999/xlink" xlink:title="Shenyang Normal University" id="ABBRID0EX3AG" xlink:type="simple">SYNU</abbrev>-1571–74), fogging; Nanshahe Vill., seasonal rainforest; <named-content xmlns:xlink="http://www.w3.org/1999/xlink" content-type="dwc:verbatimCoordinates" xlink:type="simple"><named-content content-type="geo-json" specific-use="{&#34;type&#34;:&#34;Point&#34;,&#34;coordinates&#34;:[101.578367,21.603350]}" id="NCID0E53AG" xlink:type="simple">21°36.201'N, 101°34.702'E</named-content></named-content>, 826 ± 43 m; 14.VII.2012; Zhao Q. &amp; Chen Z. leg.</p></tp:treatment-sec><tp:treatment-sec sec-type="material" id="SECID0ED4AG"><title>Additional material.</title><p>China • 1 ♂ 1 ♀ (<abbrev xmlns:xlink="http://www.w3.org/1999/xlink" xlink:title="Shenyang Normal University" id="ABBRID0EJ4AG" xlink:type="simple">SYNU</abbrev>-F-3953–54), same data as holotype • 3 ♂ (<abbrev xmlns:xlink="http://www.w3.org/1999/xlink" xlink:title="Shenyang Normal University" id="ABBRID0EN4AG" xlink:type="simple">SYNU</abbrev>-F-4147–49), same data as holotype • 8 ♀ (<abbrev xmlns:xlink="http://www.w3.org/1999/xlink" xlink:title="Shenyang Normal University" id="ABBRID0ER4AG" xlink:type="simple">SYNU</abbrev>-F-4597–4604), same data as holotype • 2 ♀ (<abbrev xmlns:xlink="http://www.w3.org/1999/xlink" xlink:title="Shenyang Normal University" id="ABBRID0EV4AG" xlink:type="simple">SYNU</abbrev>-F-4594–95), same data as holotype • 1 ♂ (<abbrev xmlns:xlink="http://www.w3.org/1999/xlink" xlink:title="Shenyang Normal University" id="ABBRID0EZ4AG" xlink:type="simple">SYNU</abbrev>-1603), fogging; <abbrev xmlns:xlink="http://www.w3.org/1999/xlink" xlink:title="Xishuangbanna Tropical Botanical Garden" id="ABBRID0E44AG" xlink:type="simple">XTBG</abbrev>, Ficus microcarpa forest; <named-content xmlns:xlink="http://www.w3.org/1999/xlink" content-type="dwc:verbatimCoordinates" xlink:type="simple"><named-content content-type="geo-json" specific-use="{&#34;type&#34;:&#34;Point&#34;,&#34;coordinates&#34;:[101.266433,21.571400]}" id="NCID0EE5AG" xlink:type="simple">21°34.284'N, 101°15.986'E</named-content></named-content>, 538 ± 9 m; 22.VIII.2011; Zheng G., Zhao Q. &amp; Gao C. leg. • 7 ♂ (<abbrev xmlns:xlink="http://www.w3.org/1999/xlink" xlink:title="Shenyang Normal University" id="ABBRID0EJ5AG" xlink:type="simple">SYNU</abbrev>-F-4092–98), fogging; Mengyang Town, seasonal rainforest; <named-content xmlns:xlink="http://www.w3.org/1999/xlink" content-type="dwc:verbatimCoordinates" xlink:type="simple"><named-content content-type="geo-json" specific-use="{&#34;type&#34;:&#34;Point&#34;,&#34;coordinates&#34;:[100.875883,22.162750]}" id="NCID0EQ5AG" xlink:type="simple">22°09.765'N, 100°52.553'E</named-content></named-content>, 862 ± 33 m; 22.VII.2012; Zhao Q. &amp; Chen Z. leg. • 11 ♀ (<abbrev xmlns:xlink="http://www.w3.org/1999/xlink" xlink:title="Shenyang Normal University" id="ABBRID0EV5AG" xlink:type="simple">SYNU</abbrev>-F-4583–93), same data as above • 6 ♂ (<abbrev xmlns:xlink="http://www.w3.org/1999/xlink" xlink:title="Shenyang Normal University" id="ABBRID0EZ5AG" xlink:type="simple">SYNU</abbrev>-F-4184–89), same data as above • 13 ♀ (<abbrev xmlns:xlink="http://www.w3.org/1999/xlink" xlink:title="Shenyang Normal University" id="ABBRID0E45AG" xlink:type="simple">SYNU</abbrev>-F-4566–78), same data as above • 6 ♀ (<abbrev xmlns:xlink="http://www.w3.org/1999/xlink" xlink:title="Shenyang Normal University" id="ABBRID0EB6AG" xlink:type="simple">SYNU</abbrev>-F-4429–34), fogging; <abbrev xmlns:xlink="http://www.w3.org/1999/xlink" xlink:title="Xishuangbanna National Natural Reserve" id="ABBRID0EF6AG" xlink:type="simple">XNNR</abbrev>, 48 Km.; <named-content xmlns:xlink="http://www.w3.org/1999/xlink" content-type="dwc:verbatimCoordinates" xlink:type="simple"><named-content content-type="geo-json" specific-use="{&#34;type&#34;:&#34;Point&#34;,&#34;coordinates&#34;:[101.329133,21.978400]}" id="NCID0EM6AG" xlink:type="simple">21°58.704'N, 101°19.748'E</named-content></named-content>, 1088 ± 12 m; 12.VIII.2011; Zhao Q. &amp; Chen Z. leg. • 6 ♀ (<abbrev xmlns:xlink="http://www.w3.org/1999/xlink" xlink:title="Shenyang Normal University" id="ABBRID0ER6AG" xlink:type="simple">SYNU</abbrev>-F-4491–96), same data as above • 1 ♂ (<abbrev xmlns:xlink="http://www.w3.org/1999/xlink" xlink:title="Shenyang Normal University" id="ABBRID0EV6AG" xlink:type="simple">SYNU</abbrev>-F-4180), same data as above • 1 ♂ 2 ♀ (<abbrev xmlns:xlink="http://www.w3.org/1999/xlink" xlink:title="Shenyang Normal University" id="ABBRID0EZ6AG" xlink:type="simple">SYNU</abbrev>-F-4554–56), same data as above • 4 ♀ (<abbrev xmlns:xlink="http://www.w3.org/1999/xlink" xlink:title="Shenyang Normal University" id="ABBRID0E46AG" xlink:type="simple">SYNU</abbrev>-F-4562–65), same data as above • 1 ♀ (<abbrev xmlns:xlink="http://www.w3.org/1999/xlink" xlink:title="Shenyang Normal University" id="ABBRID0EBABG" xlink:type="simple">SYNU</abbrev>-F-4742), same data as above • 1 ♂ (<abbrev xmlns:xlink="http://www.w3.org/1999/xlink" xlink:title="Shenyang Normal University" id="ABBRID0EFABG" xlink:type="simple">SYNU</abbrev>-F-4181), fogging; <abbrev xmlns:xlink="http://www.w3.org/1999/xlink" xlink:title="Xishuangbanna National Natural Reserve" id="ABBRID0EJABG" xlink:type="simple">XNNR</abbrev>, 200 m east of the Lvshilin, limestone monsoon rainforest; <named-content xmlns:xlink="http://www.w3.org/1999/xlink" content-type="dwc:verbatimCoordinates" xlink:type="simple"><named-content content-type="geo-json" specific-use="{&#34;type&#34;:&#34;Point&#34;,&#34;coordinates&#34;:[101.280717,21.910283]}" id="NCID0EQABG" xlink:type="simple">21°54.617'N, 101°16.843'E</named-content></named-content>, 738 ± 17 m; 7.VIII.2011; Zheng G., Zhao Q. &amp; Gao C. leg. • 23 ♀ (<abbrev xmlns:xlink="http://www.w3.org/1999/xlink" xlink:title="Shenyang Normal University" id="ABBRID0EVABG" xlink:type="simple">SYNU</abbrev>-F-4376–98), same data as above • 1 ♂ (<abbrev xmlns:xlink="http://www.w3.org/1999/xlink" xlink:title="Shenyang Normal University" id="ABBRID0EZABG" xlink:type="simple">SYNU</abbrev>-F-3955), fogging; <abbrev xmlns:xlink="http://www.w3.org/1999/xlink" xlink:title="Xishuangbanna National Natural Reserve" id="ABBRID0E4ABG" xlink:type="simple">XNNR</abbrev>, 55 Km., the valley forest beside the artificial fishpond; <named-content xmlns:xlink="http://www.w3.org/1999/xlink" content-type="dwc:verbatimCoordinates" xlink:type="simple"><named-content content-type="geo-json" specific-use="{&#34;type&#34;:&#34;Point&#34;,&#34;coordinates&#34;:[101.202450,21.964717]}" id="NCID0EEBBG" xlink:type="simple">21°57.883'N, 101°12.147'E</named-content></named-content>, 839 ± 18 m; 15.VIII.2011; Zheng G., Zhao Q. &amp; Gao C. leg. • 5 ♀ (<abbrev xmlns:xlink="http://www.w3.org/1999/xlink" xlink:title="Shenyang Normal University" id="ABBRID0EJBBG" xlink:type="simple">SYNU</abbrev>-F-4436–40), same data as above • 32 ♂ (<abbrev xmlns:xlink="http://www.w3.org/1999/xlink" xlink:title="Shenyang Normal University" id="ABBRID0ENBBG" xlink:type="simple">SYNU</abbrev>-F-4104–35), same data as above • 45 ♀ (<abbrev xmlns:xlink="http://www.w3.org/1999/xlink" xlink:title="Shenyang Normal University" id="ABBRID0ERBBG" xlink:type="simple">SYNU</abbrev>-F-4509–53), same data as above • 5 ♂ (<abbrev xmlns:xlink="http://www.w3.org/1999/xlink" xlink:title="Shenyang Normal University" id="ABBRID0EVBBG" xlink:type="simple">SYNU</abbrev>-F-4099–4103), fogging; <abbrev xmlns:xlink="http://www.w3.org/1999/xlink" xlink:title="Xishuangbanna National Natural Reserve" id="ABBRID0EZBBG" xlink:type="simple">XNNR</abbrev>, 55 Km., about 1 km up the hill, seasonal rainforest; <named-content xmlns:xlink="http://www.w3.org/1999/xlink" content-type="dwc:verbatimCoordinates" xlink:type="simple"><named-content content-type="geo-json" specific-use="{&#34;type&#34;:&#34;Point&#34;,&#34;coordinates&#34;:[101.204117,21.965817]}" id="NCID0EACBG" xlink:type="simple">21°57.949'N, 101°12.247'E</named-content></named-content>, 788 ±20 m; 13.VIII.2011; Zheng G., Zhao Q. &amp; Gao C. leg. • 20 ♀ (<abbrev xmlns:xlink="http://www.w3.org/1999/xlink" xlink:title="Shenyang Normal University" id="ABBRID0EFCBG" xlink:type="simple">SYNU</abbrev>-F-4471–90), same data as above • 2 ♂ (<abbrev xmlns:xlink="http://www.w3.org/1999/xlink" xlink:title="Shenyang Normal University" id="ABBRID0EJCBG" xlink:type="simple">SYNU</abbrev>-F-4175–76), fogging; <abbrev xmlns:xlink="http://www.w3.org/1999/xlink" xlink:title="Xishuangbanna National Natural Reserve" id="ABBRID0ENCBG" xlink:type="simple">XNNR</abbrev>, 55 Km., secondary forest; <named-content xmlns:xlink="http://www.w3.org/1999/xlink" content-type="dwc:verbatimCoordinates" xlink:type="simple"><named-content content-type="geo-json" specific-use="{&#34;type&#34;:&#34;Point&#34;,&#34;coordinates&#34;:[101.202783,21.966300]}" id="NCID0EUCBG" xlink:type="simple">21°57.978'N, 101°12.167'E</named-content></named-content>, 842 ± 14 m; 18.VIII.2011; Zheng G., Zhao Q. &amp; Gao C. leg. • 1 ♀ (<abbrev xmlns:xlink="http://www.w3.org/1999/xlink" xlink:title="Shenyang Normal University" id="ABBRID0EZCBG" xlink:type="simple">SYNU</abbrev>-F-4851), same data as above • 6 ♀ (<abbrev xmlns:xlink="http://www.w3.org/1999/xlink" xlink:title="Shenyang Normal University" id="ABBRID0E4CBG" xlink:type="simple">SYNU</abbrev>-F-4722–27), same data as above • 1 ♂ 2 ♀ (<abbrev xmlns:xlink="http://www.w3.org/1999/xlink" xlink:title="Shenyang Normal University" id="ABBRID0EBDBG" xlink:type="simple">SYNU</abbrev>-F-4620–22), fogging; <abbrev xmlns:xlink="http://www.w3.org/1999/xlink" xlink:title="Xishuangbanna National Natural Reserve" id="ABBRID0EFDBG" xlink:type="simple">XNNR</abbrev>, 55 Km., about 1 km up the hill, seasonal rainforest; <named-content xmlns:xlink="http://www.w3.org/1999/xlink" content-type="dwc:verbatimCoordinates" xlink:type="simple"><named-content content-type="geo-json" specific-use="{&#34;type&#34;:&#34;Point&#34;,&#34;coordinates&#34;:[101.205083,21.965583]}" id="NCID0EMDBG" xlink:type="simple">21°57.935'N, 101°12.305'E</named-content></named-content>, 781 ± 17 m; 13.VIII.2011; Zheng G., Zhao Q. &amp; Gao C. leg. • 9 ♀ (<abbrev xmlns:xlink="http://www.w3.org/1999/xlink" xlink:title="Shenyang Normal University" id="ABBRID0ERDBG" xlink:type="simple">SYNU</abbrev>-F-4605–13), same data as above • 1 ♀ (<abbrev xmlns:xlink="http://www.w3.org/1999/xlink" xlink:title="Shenyang Normal University" id="ABBRID0EVDBG" xlink:type="simple">SYNU</abbrev>-F-4738), fogging; <abbrev xmlns:xlink="http://www.w3.org/1999/xlink" xlink:title="Xishuangbanna National Natural Reserve" id="ABBRID0EZDBG" xlink:type="simple">XNNR</abbrev>, 55 Km., seasonal rainforest; <named-content xmlns:xlink="http://www.w3.org/1999/xlink" content-type="dwc:verbatimCoordinates" xlink:type="simple"><named-content content-type="geo-json" specific-use="{&#34;type&#34;:&#34;Point&#34;,&#34;coordinates&#34;:[101.199350,21.958850]}" id="NCID0EAEBG" xlink:type="simple">21°57.531'N, 101°11.961'E</named-content></named-content>, 751 ± 17 m; 13.VIII.2011; Zhao Q. &amp; Chen Z. leg. • 1 ♀ (<abbrev xmlns:xlink="http://www.w3.org/1999/xlink" xlink:title="Shenyang Normal University" id="ABBRID0EFEBG" xlink:type="simple">SYNU</abbrev>-F-4850), fogging; <abbrev xmlns:xlink="http://www.w3.org/1999/xlink" xlink:title="Xishuangbanna National Natural Reserve" id="ABBRID0EJEBG" xlink:type="simple">XNNR</abbrev>, 55 Km., beside the one-hectare-sample-plot of Ecological Protection Station, valley forest; <named-content xmlns:xlink="http://www.w3.org/1999/xlink" content-type="dwc:verbatimCoordinates" xlink:type="simple"><named-content content-type="geo-json" specific-use="{&#34;type&#34;:&#34;Point&#34;,&#34;coordinates&#34;:[101.200967,21.950167]}" id="NCID0EQEBG" xlink:type="simple">21°57.010'N, 101°12.058'E</named-content></named-content>, 814 ± 22 m; 8.VIII.2011; Zheng G., Zhao Q. &amp; Gao C. leg. • 2 ♂ (<abbrev xmlns:xlink="http://www.w3.org/1999/xlink" xlink:title="Shenyang Normal University" id="ABBRID0EVEBG" xlink:type="simple">SYNU</abbrev>-F-4090–91), fogging; Nanshahe Vill., seasonal rainforest; <named-content xmlns:xlink="http://www.w3.org/1999/xlink" content-type="dwc:verbatimCoordinates" xlink:type="simple"><named-content content-type="geo-json" specific-use="{&#34;type&#34;:&#34;Point&#34;,&#34;coordinates&#34;:[101.570767,21.606467]}" id="NCID0E3EBG" xlink:type="simple">21°36.388'N, 101°34.246'E</named-content></named-content>, 797 ± 35 m; 13.VII.2012; Zhao Q. &amp; Chen Z. leg. • 1 ♀ (<abbrev xmlns:xlink="http://www.w3.org/1999/xlink" xlink:title="Shenyang Normal University" id="ABBRID0EBFBG" xlink:type="simple">SYNU</abbrev>-F-4416), same data as above • 10 ♀ (<abbrev xmlns:xlink="http://www.w3.org/1999/xlink" xlink:title="Shenyang Normal University" id="ABBRID0EFFBG" xlink:type="simple">SYNU</abbrev>-F-4746–55), same data as above • 3 ♂ (<abbrev xmlns:xlink="http://www.w3.org/1999/xlink" xlink:title="Shenyang Normal University" id="ABBRID0EJFBG" xlink:type="simple">SYNU</abbrev>-F-4136–38), fogging; Jinghong city, Meng’a Town, Wengnan Vill., secondary forest; <named-content xmlns:xlink="http://www.w3.org/1999/xlink" content-type="dwc:verbatimCoordinates" xlink:type="simple"><named-content content-type="geo-json" specific-use="{&#34;type&#34;:&#34;Point&#34;,&#34;coordinates&#34;:[100.370389,22.083278]}" id="NCID0EQFBG" xlink:type="simple">22°04'59.8"N, 100°22'13.4"E</named-content></named-content>, 1137 ± 12 m; 25.VII.2012; Zhao Q. &amp; Chen Z. leg. • 1 ♂ 4 ♀ (<abbrev xmlns:xlink="http://www.w3.org/1999/xlink" xlink:title="Shenyang Normal University" id="ABBRID0EUFBG" xlink:type="simple">SYNU</abbrev>-F-4557–61), same data as above • 2 ♀ (<abbrev xmlns:xlink="http://www.w3.org/1999/xlink" xlink:title="Shenyang Normal University" id="ABBRID0EYFBG" xlink:type="simple">SYNU</abbrev>-F-4623–24), same data as above • 4 ♂ (<abbrev xmlns:xlink="http://www.w3.org/1999/xlink" xlink:title="Shenyang Normal University" id="ABBRID0E3FBG" xlink:type="simple">SYNU</abbrev>-F-4139–42), fogging; Huigang Vill., Xilu habitat restoration area, monsoon forest; <named-content xmlns:xlink="http://www.w3.org/1999/xlink" content-type="dwc:verbatimCoordinates" xlink:type="simple"><named-content content-type="geo-json" specific-use="{&#34;type&#34;:&#34;Point&#34;,&#34;coordinates&#34;:[101.587800,21.617417]}" id="NCID0EDGBG" xlink:type="simple">21°37.045'N, 101°35.268'E</named-content></named-content>, 764 ± 25 m; 12.VII.2012; Zhao Q. &amp; Chen Z. leg. • 6 ♂ (<abbrev xmlns:xlink="http://www.w3.org/1999/xlink" xlink:title="Shenyang Normal University" id="ABBRID0EIGBG" xlink:type="simple">SYNU</abbrev>-F-4153–58), same data as above • 15 ♂ (<abbrev xmlns:xlink="http://www.w3.org/1999/xlink" xlink:title="Shenyang Normal University" id="ABBRID0EMGBG" xlink:type="simple">SYNU</abbrev>-F-4159–73), same data as above • 3 ♂ (<abbrev xmlns:xlink="http://www.w3.org/1999/xlink" xlink:title="Shenyang Normal University" id="ABBRID0EQGBG" xlink:type="simple">SYNU</abbrev>-F-4177–79), same data as above • 8 ♀ (<abbrev xmlns:xlink="http://www.w3.org/1999/xlink" xlink:title="Shenyang Normal University" id="ABBRID0EUGBG" xlink:type="simple">SYNU</abbrev>-F-4370), same data as above • 9 ♀ (<abbrev xmlns:xlink="http://www.w3.org/1999/xlink" xlink:title="Shenyang Normal University" id="ABBRID0EYGBG" xlink:type="simple">SYNU</abbrev>-F-4420–28), same data as above • 12 ♀ (<abbrev xmlns:xlink="http://www.w3.org/1999/xlink" xlink:title="Shenyang Normal University" id="ABBRID0E3GBG" xlink:type="simple">SYNU</abbrev>-F-4497–4508), same data as above • 4 ♂ (<abbrev xmlns:xlink="http://www.w3.org/1999/xlink" xlink:title="Shenyang Normal University" id="ABBRID0EAHBG" xlink:type="simple">SYNU</abbrev>-F-4143–46), fogging; Xiaolongha Vill., Biodiversity corridor, seasonal rainforest; <named-content xmlns:xlink="http://www.w3.org/1999/xlink" content-type="dwc:verbatimCoordinates" xlink:type="simple"><named-content content-type="geo-json" specific-use="{&#34;type&#34;:&#34;Point&#34;,&#34;coordinates&#34;:[101.631333,21.413300]}" id="NCID0EHHBG" xlink:type="simple">21°24.798'N, 101°37.88'E</named-content></named-content>, 693 ± 46 m; 28.VI.2012; Zhao Q. &amp; Chen Z. leg. • 6 ♀ (<abbrev xmlns:xlink="http://www.w3.org/1999/xlink" xlink:title="Shenyang Normal University" id="ABBRID0EMHBG" xlink:type="simple">SYNU</abbrev>-F-4614–19), same data as above • 1 ♂ (<abbrev xmlns:xlink="http://www.w3.org/1999/xlink" xlink:title="Shenyang Normal University" id="ABBRID0EQHBG" xlink:type="simple">SYNU</abbrev>-F-4152), same data as above • 1 ♂ (<abbrev xmlns:xlink="http://www.w3.org/1999/xlink" xlink:title="Shenyang Normal University" id="ABBRID0EUHBG" xlink:type="simple">SYNU</abbrev>-F-4183), same data as above • 4 ♂ (<abbrev xmlns:xlink="http://www.w3.org/1999/xlink" xlink:title="Shenyang Normal University" id="ABBRID0EYHBG" xlink:type="simple">SYNU</abbrev>-F-4190–93), fogging; Xiaolongha Vill., Biodiversity corridor, seasonal rainforest; <named-content xmlns:xlink="http://www.w3.org/1999/xlink" content-type="dwc:verbatimCoordinates" xlink:type="simple"><named-content content-type="geo-json" specific-use="{&#34;type&#34;:&#34;Point&#34;,&#34;coordinates&#34;:[101.621600,21.404417]}" id="NCID0E6HBG" xlink:type="simple">21°24.265'N, 101°37.296'E</named-content></named-content>, 653 ± 15 m; 27.VI.2012; Zhao Q. &amp; Chen Z. leg. • 1 ♀ (<abbrev xmlns:xlink="http://www.w3.org/1999/xlink" xlink:title="Shenyang Normal University" id="ABBRID0EEIBG" xlink:type="simple">SYNU</abbrev>-F-4196), same data as above • 1 ♀ (<abbrev xmlns:xlink="http://www.w3.org/1999/xlink" xlink:title="Shenyang Normal University" id="ABBRID0EIIBG" xlink:type="simple">SYNU</abbrev>-F-4730), same data as above • 23 ♀ (<abbrev xmlns:xlink="http://www.w3.org/1999/xlink" xlink:title="Shenyang Normal University" id="ABBRID0EMIBG" xlink:type="simple">SYNU</abbrev>-F-4441–63), same data as above • 7 ♀ (<abbrev xmlns:xlink="http://www.w3.org/1999/xlink" xlink:title="Shenyang Normal University" id="ABBRID0EQIBG" xlink:type="simple">SYNU</abbrev>-F-4728–4734), same data as above • 1 ♂ 1 ♀ (<abbrev xmlns:xlink="http://www.w3.org/1999/xlink" xlink:title="Shenyang Normal University" id="ABBRID0EUIBG" xlink:type="simple">SYNU</abbrev>-F-4194–95), fogging; Xiaolongha Vill., Biodiversity corridor, seasonal rainforest; <named-content xmlns:xlink="http://www.w3.org/1999/xlink" content-type="dwc:verbatimCoordinates" xlink:type="simple"><named-content content-type="geo-json" specific-use="{&#34;type&#34;:&#34;Point&#34;,&#34;coordinates&#34;:[101.604350,21.403833]}" id="NCID0E2IBG" xlink:type="simple">21°24.23'N, 101°36.261'E</named-content></named-content>, 715 ± 27 m; 4.VII.2012; Zhao Q. &amp; Chen Z. leg. • 8 ♀ (<abbrev xmlns:xlink="http://www.w3.org/1999/xlink" xlink:title="Shenyang Normal University" id="ABBRID0EAJBG" xlink:type="simple">SYNU</abbrev>-F-4686–93), same data as above • 1 ♀ (<abbrev xmlns:xlink="http://www.w3.org/1999/xlink" xlink:title="Shenyang Normal University" id="ABBRID0EEJBG" xlink:type="simple">SYNU</abbrev>-F-4685), fogging; Xiaolongha Vill., Biodiversity corridor, seasonal rainforest; <named-content xmlns:xlink="http://www.w3.org/1999/xlink" content-type="dwc:verbatimCoordinates" xlink:type="simple"><named-content content-type="geo-json" specific-use="{&#34;type&#34;:&#34;Point&#34;,&#34;coordinates&#34;:[101.616583,21.403550]}" id="NCID0ELJBG" xlink:type="simple">21°24.213'N, 101°36.995'E</named-content></named-content>, 834 ± 15 m; 3.VII.2012; Zhao Q. &amp; Chen Z. leg. • 2 ♀ (<abbrev xmlns:xlink="http://www.w3.org/1999/xlink" xlink:title="Shenyang Normal University" id="ABBRID0EQJBG" xlink:type="simple">SYNU</abbrev>-F-4744–45), same data as above • 1 ♀ (<abbrev xmlns:xlink="http://www.w3.org/1999/xlink" xlink:title="Shenyang Normal University" id="ABBRID0EUJBG" xlink:type="simple">SYNU</abbrev>-F-4737), fogging; Xiaolongha Vill., Biodiversity corridor, valley forest; <named-content xmlns:xlink="http://www.w3.org/1999/xlink" content-type="dwc:verbatimCoordinates" xlink:type="simple"><named-content content-type="geo-json" specific-use="{&#34;type&#34;:&#34;Point&#34;,&#34;coordinates&#34;:[101.605400,21.404217]}" id="NCID0E2JBG" xlink:type="simple">21°24.253'N, 101°36.324'E</named-content></named-content>, 761 ± 16 m; 15.VI.2013; Zhao Q. &amp; Chen Z. leg. • 1 ♀ (<abbrev xmlns:xlink="http://www.w3.org/1999/xlink" xlink:title="Shenyang Normal University" id="ABBRID0EAKBG" xlink:type="simple">SYNU</abbrev>-F-4743), fogging; Xiaolongha Vill., Biodiversity corridor, secondary rainforest; <named-content xmlns:xlink="http://www.w3.org/1999/xlink" content-type="dwc:verbatimCoordinates" xlink:type="simple"><named-content content-type="geo-json" specific-use="{&#34;type&#34;:&#34;Point&#34;,&#34;coordinates&#34;:[101.617017,21.405500]}" id="NCID0EHKBG" xlink:type="simple">21°24.33'N, 101°37.021'E</named-content></named-content>, 801 ± 22 m; 23.VI.2012; Zhao Q. &amp; Chen Z. leg. • 2 ♀ (<abbrev xmlns:xlink="http://www.w3.org/1999/xlink" xlink:title="Shenyang Normal University" id="ABBRID0EMKBG" xlink:type="simple">SYNU</abbrev>-F-4739–40), same data as above • 1 ♂ (<abbrev xmlns:xlink="http://www.w3.org/1999/xlink" xlink:title="Shenyang Normal University" id="ABBRID0EQKBG" xlink:type="simple">SYNU</abbrev>-F-4174), fogging; <abbrev xmlns:xlink="http://www.w3.org/1999/xlink" xlink:title="Xishuangbanna Tropical Botanical Garden" id="ABBRID0EUKBG" xlink:type="simple">XTBG</abbrev>, site 2, by the roadside; <named-content xmlns:xlink="http://www.w3.org/1999/xlink" content-type="dwc:verbatimCoordinates" xlink:type="simple"><named-content content-type="geo-json" specific-use="{&#34;type&#34;:&#34;Point&#34;,&#34;coordinates&#34;:[101.284733,21.895800]}" id="NCID0E2KBG" xlink:type="simple">21°53.748'N, 101°17.084'E</named-content></named-content>, 619 m; 1.V.2019; Bai Z., Yu H., Wang C., Tong Y. &amp; Chen Z. leg. • 1 ♂ (<abbrev xmlns:xlink="http://www.w3.org/1999/xlink" xlink:title="Shenyang Normal University" id="ABBRID0EALBG" xlink:type="simple">SYNU</abbrev>-F-4182), fogging; Jinghong City, Mandazhai Vill., secondary rainforest; <named-content xmlns:xlink="http://www.w3.org/1999/xlink" content-type="dwc:verbatimCoordinates" xlink:type="simple"><named-content content-type="geo-json" specific-use="{&#34;type&#34;:&#34;Point&#34;,&#34;coordinates&#34;:[100.394933,22.028367]}" id="NCID0EHLBG" xlink:type="simple">22°01.702'N, 100°23.696'E</named-content></named-content>, 1188 ± 18 m; 28.VII.2012; Zhao Q. &amp; Chen Z. leg. • 4 ♀ (<abbrev xmlns:xlink="http://www.w3.org/1999/xlink" xlink:title="Shenyang Normal University" id="ABBRID0EMLBG" xlink:type="simple">SYNU</abbrev>-F-4579–82), same data as above • 8 ♀ (<abbrev xmlns:xlink="http://www.w3.org/1999/xlink" xlink:title="Shenyang Normal University" id="ABBRID0EQLBG" xlink:type="simple">SYNU</abbrev>-F-4698–4705), fogging; Jinghong City, Guanping Town, seasonal rainforest; <named-content xmlns:xlink="http://www.w3.org/1999/xlink" content-type="dwc:verbatimCoordinates" xlink:type="simple"><named-content content-type="geo-json" specific-use="{&#34;type&#34;:&#34;Point&#34;,&#34;coordinates&#34;:[100.887517,21.222550]}" id="NCID0EXLBG" xlink:type="simple">21°13.353'N, 100°53.251'E</named-content></named-content>, 832 ± 12 m; 21.VII.2012; Zhao Q. &amp; Chen Z. leg. • 1 ♂ 4 ♀ (<abbrev xmlns:xlink="http://www.w3.org/1999/xlink" xlink:title="Shenyang Normal University" id="ABBRID0E3LBG" xlink:type="simple">SYNU</abbrev>-F-4676–80), same data as above • 7 ♀ (<abbrev xmlns:xlink="http://www.w3.org/1999/xlink" xlink:title="Shenyang Normal University" id="ABBRID0EAMBG" xlink:type="simple">SYNU</abbrev>-F-4464–70), fogging; <abbrev xmlns:xlink="http://www.w3.org/1999/xlink" xlink:title="Xishuangbanna National Natural Reserve" id="ABBRID0EEMBG" xlink:type="simple">XNNR</abbrev>, 48 Km., artificial forest; <named-content xmlns:xlink="http://www.w3.org/1999/xlink" content-type="dwc:verbatimCoordinates" xlink:type="simple"><named-content content-type="geo-json" specific-use="{&#34;type&#34;:&#34;Point&#34;,&#34;coordinates&#34;:[101.282617,21.899950]}" id="NCID0ELMBG" xlink:type="simple">21°53.997'N, 101°16.957'E</named-content></named-content>, 593 ± 18 m; 11.VIII.2011; Zheng G., Zhao Q. &amp; Gao C. leg. • 3 ♀ (<abbrev xmlns:xlink="http://www.w3.org/1999/xlink" xlink:title="Shenyang Normal University" id="ABBRID0EQMBG" xlink:type="simple">SYNU</abbrev>-F-4625–27), fogging; <abbrev xmlns:xlink="http://www.w3.org/1999/xlink" xlink:title="Xishuangbanna National Natural Reserve" id="ABBRID0EUMBG" xlink:type="simple">XNNR</abbrev>, 55 Km., valley forest; <named-content xmlns:xlink="http://www.w3.org/1999/xlink" content-type="dwc:verbatimCoordinates" xlink:type="simple"><named-content content-type="geo-json" specific-use="{&#34;type&#34;:&#34;Point&#34;,&#34;coordinates&#34;:[101.200967,21.976833]}" id="NCID0E2MBG" xlink:type="simple">21°58.610'N, 101°12.058'E</named-content></named-content>, 814 ± 22 m; 17.VIII.2011; Zheng G., Zhao Q. &amp; Gao C. leg. • 1 ♀ (<abbrev xmlns:xlink="http://www.w3.org/1999/xlink" xlink:title="Shenyang Normal University" id="ABBRID0EANBG" xlink:type="simple">SYNU</abbrev>-F-4628), fogging; <abbrev xmlns:xlink="http://www.w3.org/1999/xlink" xlink:title="Xishuangbanna National Natural Reserve" id="ABBRID0EENBG" xlink:type="simple">XNNR</abbrev>, 48 Km.; <named-content xmlns:xlink="http://www.w3.org/1999/xlink" content-type="dwc:verbatimCoordinates" xlink:type="simple"><named-content content-type="geo-json" specific-use="{&#34;type&#34;:&#34;Point&#34;,&#34;coordinates&#34;:[101.329133,21.978400]}" id="NCID0ELNBG" xlink:type="simple">21°58.704'N, 101°19.748'E</named-content></named-content>, 1088 ± 12 m; 12.VIII.2011; Zhao Q. &amp; Chen Z. leg. • 2 ♀ (<abbrev xmlns:xlink="http://www.w3.org/1999/xlink" xlink:title="Shenyang Normal University" id="ABBRID0EQNBG" xlink:type="simple">SYNU</abbrev>-4630–31), same data as above • 1 ♀ (<abbrev xmlns:xlink="http://www.w3.org/1999/xlink" xlink:title="Shenyang Normal University" id="ABBRID0EUNBG" xlink:type="simple">SYNU</abbrev>-F-4632), same data as above • 1 ♀ (<abbrev xmlns:xlink="http://www.w3.org/1999/xlink" xlink:title="Shenyang Normal University" id="ABBRID0EYNBG" xlink:type="simple">SYNU</abbrev>-F-4852), same data as above • 22 ♀ (<abbrev xmlns:xlink="http://www.w3.org/1999/xlink" xlink:title="Shenyang Normal University" id="ABBRID0E3NBG" xlink:type="simple">SYNU</abbrev>-F-4644–65), fogging; <abbrev xmlns:xlink="http://www.w3.org/1999/xlink" xlink:title="Xishuangbanna National Natural Reserve" id="ABBRID0EAOBG" xlink:type="simple">XNNR</abbrev>, 48 Km.; <named-content xmlns:xlink="http://www.w3.org/1999/xlink" content-type="dwc:verbatimCoordinates" xlink:type="simple"><named-content content-type="geo-json" specific-use="{&#34;type&#34;:&#34;Point&#34;,&#34;coordinates&#34;:[101.162467,21.979400]}" id="NCID0EHOBG" xlink:type="simple">21°58.764'N, 101°09.748'E</named-content></named-content>, 1038 ± 12 m; 10.VIII.2011; Zhao Q. &amp; Chen Z. leg. • 4 ♀ (<abbrev xmlns:xlink="http://www.w3.org/1999/xlink" xlink:title="Shenyang Normal University" id="ABBRID0EMOBG" xlink:type="simple">SYNU</abbrev>-F-4668–71), same data as above • 1 ♂ 3 ♀ (<abbrev xmlns:xlink="http://www.w3.org/1999/xlink" xlink:title="Shenyang Normal University" id="ABBRID0EQOBG" xlink:type="simple">SYNU</abbrev>-F-4672–75), fogging; <abbrev xmlns:xlink="http://www.w3.org/1999/xlink" xlink:title="Xishuangbanna National Natural Reserve" id="ABBRID0EUOBG" xlink:type="simple">XNNR</abbrev>, 48 Km., seasonal rainforest; <named-content xmlns:xlink="http://www.w3.org/1999/xlink" content-type="dwc:verbatimCoordinates" xlink:type="simple"><named-content content-type="geo-json" specific-use="{&#34;type&#34;:&#34;Point&#34;,&#34;coordinates&#34;:[101.160417,21.647550]}" id="NCID0E2OBG" xlink:type="simple">21°38.853'N, 101°09.625'E</named-content></named-content>, 1001 ± 19 m; 30.VII.2011; Zheng G., Zhao Q. &amp; Gao C. leg. • 1 ♂ 7 ♀ (<abbrev xmlns:xlink="http://www.w3.org/1999/xlink" xlink:title="Shenyang Normal University" id="ABBRID0EAPBG" xlink:type="simple">SYNU</abbrev>-F-4633–40), fogging; <abbrev xmlns:xlink="http://www.w3.org/1999/xlink" xlink:title="Xishuangbanna Tropical Botanical Garden" id="ABBRID0EEPBG" xlink:type="simple">XTBG</abbrev>, Ficus microcarpa forest; <named-content xmlns:xlink="http://www.w3.org/1999/xlink" content-type="dwc:verbatimCoordinates" xlink:type="simple"><named-content content-type="geo-json" specific-use="{&#34;type&#34;:&#34;Point&#34;,&#34;coordinates&#34;:[101.267017,21.909417]}" id="NCID0ELPBG" xlink:type="simple">21°54.565'N, 101°16.021'E</named-content></named-content>, 584 ± 14 m; 21.VIII.2011; Zheng G., Zhao Q. &amp; Gao C. leg. • 1 ♀ (<abbrev xmlns:xlink="http://www.w3.org/1999/xlink" xlink:title="Shenyang Normal University" id="ABBRID0EQPBG" xlink:type="simple">SYNU</abbrev>-F-4757), fogging; <abbrev xmlns:xlink="http://www.w3.org/1999/xlink" xlink:title="Xishuangbanna Tropical Botanical Garden" id="ABBRID0EUPBG" xlink:type="simple">XTBG</abbrev>, site 5, <named-content xmlns:xlink="http://www.w3.org/1999/xlink" content-type="dwc:verbatimCoordinates" xlink:type="simple"><named-content content-type="geo-json" specific-use="{&#34;type&#34;:&#34;Point&#34;,&#34;coordinates&#34;:[101.304167,21.893600]}" id="NCID0E2PBG" xlink:type="simple">21°53.616'N, 101°18.250'E</named-content></named-content>, 523 m; 29.IV.2019; Bai Z., Yu H., Wang C., Tong Y. &amp; Chen Z. leg. • 1 ♀ (<abbrev xmlns:xlink="http://www.w3.org/1999/xlink" xlink:title="Shenyang Normal University" id="ABBRID0EAQBG" xlink:type="simple">SYNU</abbrev>-F-4758), fogging; <abbrev xmlns:xlink="http://www.w3.org/1999/xlink" xlink:title="Xishuangbanna Tropical Botanical Garden" id="ABBRID0EEQBG" xlink:type="simple">XTBG</abbrev>, site 7, <named-content xmlns:xlink="http://www.w3.org/1999/xlink" content-type="dwc:verbatimCoordinates" xlink:type="simple"><named-content content-type="geo-json" specific-use="{&#34;type&#34;:&#34;Point&#34;,&#34;coordinates&#34;:[101.279883,21.905617]}" id="NCID0ELQBG" xlink:type="simple">21°54.337'N, 101°16.793'E</named-content></named-content>, 618 m; 2.V.2019; Bai Z., Yu H., Wang C., Tong Y. &amp; Chen Z. leg. • 2 ♀ (<abbrev xmlns:xlink="http://www.w3.org/1999/xlink" xlink:title="Shenyang Normal University" id="ABBRID0EQQBG" xlink:type="simple">SYNU</abbrev>-F-4735–36), fogging; Jinghong City, Guanping Town, seasonal rainforest; <named-content xmlns:xlink="http://www.w3.org/1999/xlink" content-type="dwc:verbatimCoordinates" xlink:type="simple"><named-content content-type="geo-json" specific-use="{&#34;type&#34;:&#34;Point&#34;,&#34;coordinates&#34;:[100.889383,22.228017]}" id="NCID0EXQBG" xlink:type="simple">22°13.681'N, 100°53.363'E</named-content></named-content>, 888 ± 18 m; 20.VII.2012; Zhao Q. &amp; Chen Z. leg.</p></tp:treatment-sec><tp:treatment-sec sec-type="diagnosis" id="SECID0E3QBG"><title>Diagnosis.</title><p>The new species is similar to <italic><tp:taxon-name><tp:taxon-name-part taxon-name-part-type="genus" reg="Orchestina">Orchestina</tp:taxon-name-part> <tp:taxon-name-part taxon-name-part-type="species" reg="codalmasi">codalmasi</tp:taxon-name-part></tp:taxon-name></italic> Wunderlich, 2011 (female unknown) and <italic><tp:taxon-name><tp:taxon-name-part taxon-name-part-type="genus" reg="Orchestina">Orchestina</tp:taxon-name-part> <tp:taxon-name-part taxon-name-part-type="species" reg="sublongituba">sublongituba</tp:taxon-name-part></tp:taxon-name></italic> sp. nov. in the strongly coiled sperm duct and the enlarged palpal tibia, but can be distinguished from <italic><tp:taxon-name><tp:taxon-name-part taxon-name-part-type="genus" reg="Orchestina">O.</tp:taxon-name-part> <tp:taxon-name-part taxon-name-part-type="species" reg="codalmasi">codalmasi</tp:taxon-name-part></tp:taxon-name></italic> by the very long tube-shaped embolus (vs short; cf. Fig. <xref ref-type="fig" rid="F12">12A, B, D</xref> and <xref ref-type="bibr" rid="B16">Wunderlich 2008</xref>: fig. 7); from <italic><tp:taxon-name><tp:taxon-name-part taxon-name-part-type="genus" reg="Orchestina">O.</tp:taxon-name-part> <tp:taxon-name-part taxon-name-part-type="species" reg="sublongituba">sublongituba</tp:taxon-name-part></tp:taxon-name></italic> by palpal tibia narrower than bulbus (vs wider; cf. Fig. <xref ref-type="fig" rid="F12">12A, B</xref> and Fig. <xref ref-type="fig" rid="F21">21A, B</xref>), the diamond-shaped labium (vs tongue-shaped; cf. Fig. <xref ref-type="fig" rid="F12">12C</xref> and Fig. <xref ref-type="fig" rid="F21">21C</xref>) and the obscure marking on epigaster (vs saddle-shaped; cf. Fig. <xref ref-type="fig" rid="F11">11H</xref> and Fig. <xref ref-type="fig" rid="F20">20H</xref>).</p></tp:treatment-sec><tp:treatment-sec sec-type="description" id="SECID0EOTBG"><title>Description.</title><p><bold>Male</bold> (holotype). <bold><italic>Body</italic></bold>: habitus as in Fig. <xref ref-type="fig" rid="F10">10A–C</xref>; body length 1.25. <bold><italic>Carapace</italic></bold> (Fig. <xref ref-type="fig" rid="F10">10E, G</xref>): 0.54 long, 0.39 wide; yellow, oval in dorsal view. <bold><italic>Eyes</italic></bold> (Fig. <xref ref-type="fig" rid="F10">10D, E</xref>): well developed, <abbrev xmlns:xlink="http://www.w3.org/1999/xlink" xlink:title="posterior median eyes" id="ABBRID0ELUBG" xlink:type="simple">PME</abbrev> largest. <bold><italic>Clypeus</italic></bold> as in Fig. <xref ref-type="fig" rid="F10">10D</xref>. <bold><italic>Sternum</italic></bold> as in Fig. <xref ref-type="fig" rid="F10">10F</xref>. <bold><italic>Mouthparts</italic></bold> (Figs <xref ref-type="fig" rid="F10">10D, F</xref>, <xref ref-type="fig" rid="F12">12C</xref>): labium diamond-shaped, not fused to sternum, anterior margin not indented at middle; endites strongly sclerotized, with serrula in single row, out margin straight. <bold><italic>Abdomen</italic></bold> ovoid, 0.58 long; dorsum soft portions pale white, without color pattern. <bold><italic>Legs</italic></bold>: yellow, without color pattern; femur IV thickened, wider than femora I−III. <bold><italic>Palp</italic></bold> (Fig. <xref ref-type="fig" rid="F12">12A, B, D</xref>): tibia strongly enlarged, length/width = 1.61, cymbium elongated ovoid; bulb pear-shaped in lateral view, with ventral side strongly protruding proximally, ca 1.25× as wide as tibia; the sperm duct with two loops in prolateral view; embolus long tube-shaped, with a basal node (Fig. <xref ref-type="fig" rid="F12">12A, B</xref>).</p><fig id="F10" position="float" orientation="portrait"><object-id xmlns:xlink="http://www.w3.org/1999/xlink" content-type="doi" xlink:type="simple">10.3897/zookeys.1249.163886.figure10</object-id><object-id xmlns:xlink="http://www.w3.org/1999/xlink" content-type="arpha" xlink:type="simple">48902A76-E776-57DF-88A2-439563208497</object-id><label>Figure 10.</label><caption><p><italic><tp:taxon-name><tp:taxon-name-part taxon-name-part-type="genus" reg="Orchestina">Orchestina</tp:taxon-name-part> <tp:taxon-name-part taxon-name-part-type="species" reg="longituba">longituba</tp:taxon-name-part></tp:taxon-name></italic> sp. nov., holotype male. A–C. Habitus, dorsal, ventral and lateral views; D–G. Prosoma, anterior, dorsal, ventral and lateral views. Scale bars: 0.4 mm (A–C); 0.2 mm (D–G).</p></caption><graphic xmlns:xlink="http://www.w3.org/1999/xlink" xlink:href="zookeys-1249-247_article-163886__-g010.jpg" position="float" orientation="portrait" xlink:type="simple" id="oo_1401264.jpg"><uri content-type="original_file" xlink:type="simple">https://binary.pensoft.net/fig/1401264</uri></graphic></fig><p><bold>Female</bold> (<abbrev xmlns:xlink="http://www.w3.org/1999/xlink" xlink:title="Shenyang Normal University" id="ABBRID0EVWBG" xlink:type="simple">SYNU</abbrev>-1568). Same as male except as noted. <bold><italic>Body</italic></bold>: habitus as in Fig. <xref ref-type="fig" rid="F11">11A–C</xref>; body length 1.28. <bold><italic>Carapace</italic></bold> (Fig. <xref ref-type="fig" rid="F11">11E, G</xref>): 0.67 long, 0.48 wide. <bold><italic>Abdomen</italic></bold>: 0.61 long. <bold><italic>Epigaster</italic></bold> (Fig. <xref ref-type="fig" rid="F11">11H</xref>): without special external features.</p><fig id="F11" position="float" orientation="portrait"><object-id xmlns:xlink="http://www.w3.org/1999/xlink" content-type="doi" xlink:type="simple">10.3897/zookeys.1249.163886.figure11</object-id><object-id xmlns:xlink="http://www.w3.org/1999/xlink" content-type="arpha" xlink:type="simple">A4717E57-967F-5BE9-BC21-A7E794FD85B9</object-id><label>Figure 11.</label><caption><p><italic><tp:taxon-name><tp:taxon-name-part taxon-name-part-type="genus" reg="Orchestina">Orchestina</tp:taxon-name-part> <tp:taxon-name-part taxon-name-part-type="species" reg="longituba">longituba</tp:taxon-name-part></tp:taxon-name></italic> sp. nov., paratype female. A–C. Habitus, dorsal, ventral and lateral views; D–G. Prosoma, anterior, dorsal, ventral and lateral views; H. Epigaster, ventral view. Scale bars: 0.4 mm (A–C); 0.2 mm (D–H).</p></caption><graphic xmlns:xlink="http://www.w3.org/1999/xlink" xlink:href="zookeys-1249-247_article-163886__-g011.jpg" position="float" orientation="portrait" xlink:type="simple" id="oo_1401265.jpg"><uri content-type="original_file" xlink:type="simple">https://binary.pensoft.net/fig/1401265</uri></graphic></fig><p><bold><italic>Endogyne</italic></bold> (Fig. <xref ref-type="fig" rid="F12">12E, F</xref>): with stout medial clavate sclerite (<abbrev xmlns:xlink="http://www.w3.org/1999/xlink" xlink:title="anterior uterine sclerite" id="ABBRID0E6YBG" xlink:type="simple">AUS</abbrev>), provided with pair of short lateral protrusions (<abbrev xmlns:xlink="http://www.w3.org/1999/xlink" xlink:title="protrusion" id="ABBRID0EDZBG" xlink:type="simple">Pr</abbrev>); lateral protrusions at angle of about 60° with medial clavate sclerite; anterior receptaculum (<abbrev xmlns:xlink="http://www.w3.org/1999/xlink" xlink:title="anterior receptaculum" id="ABBRID0EHZBG" xlink:type="simple">ARe</abbrev>) triangular, semitransparent, shorter than <abbrev xmlns:xlink="http://www.w3.org/1999/xlink" xlink:title="anterior uterine sclerite" id="ABBRID0ELZBG" xlink:type="simple">AUS</abbrev>; posterior plate (<abbrev xmlns:xlink="http://www.w3.org/1999/xlink" xlink:title="posterior plate" id="ABBRID0EPZBG" xlink:type="simple">PP</abbrev>) present, large.</p><fig id="F12" position="float" orientation="portrait"><object-id xmlns:xlink="http://www.w3.org/1999/xlink" content-type="doi" xlink:type="simple">10.3897/zookeys.1249.163886.figure12</object-id><object-id xmlns:xlink="http://www.w3.org/1999/xlink" content-type="arpha" xlink:type="simple">20D143EE-B5A4-5AF9-8B04-141B05010FBC</object-id><label>Figure 12.</label><caption><p><italic><tp:taxon-name><tp:taxon-name-part taxon-name-part-type="genus" reg="Orchestina">Orchestina</tp:taxon-name-part> <tp:taxon-name-part taxon-name-part-type="species" reg="longituba">longituba</tp:taxon-name-part></tp:taxon-name></italic> sp. nov. A, B, D. Left palp, prolateral, retrolateral and dorsal views, arrows in A, B. show the basal node; C. Endites and labium, ventral view; E, F. Endogyne, ventral and dorsal views. Abbreviations: <abbrev xmlns:xlink="http://www.w3.org/1999/xlink" xlink:title="anterior receptaculum" id="ABBRID0EG1BG" xlink:type="simple">ARe</abbrev> = anterior receptaculum; <abbrev xmlns:xlink="http://www.w3.org/1999/xlink" xlink:title="anterior uterine sclerite" id="ABBRID0EK1BG" xlink:type="simple">AUS</abbrev> = anterior uterine sclerite; <abbrev xmlns:xlink="http://www.w3.org/1999/xlink" xlink:title="posterior plate" id="ABBRID0EO1BG" xlink:type="simple">PP</abbrev> = posterior plate; <abbrev xmlns:xlink="http://www.w3.org/1999/xlink" xlink:title="protrusion" id="ABBRID0ES1BG" xlink:type="simple">Pr</abbrev> = protrusion. Scale bars: 0.2 mm (A, B, D); 0.1 mm (C, E, F).</p></caption><graphic xmlns:xlink="http://www.w3.org/1999/xlink" xlink:href="zookeys-1249-247_article-163886__-g012.jpg" position="float" orientation="portrait" xlink:type="simple" id="oo_1401266.jpg"><uri content-type="original_file" xlink:type="simple">https://binary.pensoft.net/fig/1401266</uri></graphic></fig></tp:treatment-sec><tp:treatment-sec sec-type="distribution" id="SECID0E21BG"><title>Distribution.</title><p>Known only from the type locality.</p></tp:treatment-sec><tp:treatment-sec sec-type="etymology" id="SECID0EA2BG"><title>Etymology.</title><p>The specific name is derived from the Latin and refers to the long tube-shaped distal end of bulb.</p></tp:treatment-sec><tp:treatment-sec><!--Section generated to contain objects referenced in tp:taxon-treatment.--><fig id="F21" position="float" orientation="portrait"><object-id xmlns:xlink="http://www.w3.org/1999/xlink" content-type="doi" xlink:type="simple">10.3897/zookeys.1249.163886.figure21</object-id><object-id xmlns:xlink="http://www.w3.org/1999/xlink" content-type="arpha" xlink:type="simple">2079444D-D9B9-5E87-A19E-A9B31CB1DDEA</object-id><label>Figure 21.</label><caption><p><italic><tp:taxon-name><tp:taxon-name-part taxon-name-part-type="genus" reg="Orchestina">Orchestina</tp:taxon-name-part> <tp:taxon-name-part taxon-name-part-type="species" reg="sublongituba">sublongituba</tp:taxon-name-part></tp:taxon-name></italic> sp. nov. A, B, E. Left palp, prolateral, retrolateral and dorsal views, arrows in Fig. A, B show the node; C. Endites and labium, ventral view; D. Distal part of bulb, prolateral view; F, G. Endogyne, ventral and dorsal views. Abbreviations: <abbrev xmlns:xlink="http://www.w3.org/1999/xlink" xlink:title="anterior receptaculum" id="ABBRID0EURBI" xlink:type="simple">ARe</abbrev> = anterior receptaculum; <abbrev xmlns:xlink="http://www.w3.org/1999/xlink" xlink:title="anterior uterine sclerite" id="ABBRID0EYRBI" xlink:type="simple">AUS</abbrev> = anterior uterine sclerite; <abbrev xmlns:xlink="http://www.w3.org/1999/xlink" xlink:title="posterior plate" id="ABBRID0E3RBI" xlink:type="simple">PP</abbrev> = posterior plate; <abbrev xmlns:xlink="http://www.w3.org/1999/xlink" xlink:title="protrusion" id="ABBRID0EASBI" xlink:type="simple">Pr</abbrev> = protrusion. Scale bars: 0.2 mm (A, B, D, E); 0.1 mm (C, F, G).</p></caption><graphic xmlns:xlink="http://www.w3.org/1999/xlink" xlink:href="zookeys-1249-247_article-163886__-g021.jpg" position="float" orientation="portrait" xlink:type="simple" id="oo_1401275.jpg"><uri content-type="original_file" xlink:type="simple">https://binary.pensoft.net/fig/1401275</uri></graphic></fig><fig id="F20" position="float" orientation="portrait"><object-id xmlns:xlink="http://www.w3.org/1999/xlink" content-type="doi" xlink:type="simple">10.3897/zookeys.1249.163886.figure20</object-id><object-id xmlns:xlink="http://www.w3.org/1999/xlink" content-type="arpha" xlink:type="simple">5C6E7C77-C3C8-5B04-BFDB-39555B2FABBC</object-id><label>Figure 20.</label><caption><p><italic><tp:taxon-name><tp:taxon-name-part taxon-name-part-type="genus" reg="Orchestina">Orchestina</tp:taxon-name-part> <tp:taxon-name-part taxon-name-part-type="species" reg="sublongituba">sublongituba</tp:taxon-name-part></tp:taxon-name></italic> sp. nov., paratype female. A–C. Habitus, dorsal, ventral and lateral views; D–G. Prosoma, anterior, dorsal, ventral and lateral views; H. Epigaster, ventral view, arrow shows the marking. Scale bars: 0.4 mm (A–C); 0.2 mm (D–H).</p></caption><graphic xmlns:xlink="http://www.w3.org/1999/xlink" xlink:href="zookeys-1249-247_article-163886__-g020.jpg" position="float" orientation="portrait" xlink:type="simple" id="oo_1401274.jpg"><uri content-type="original_file" xlink:type="simple">https://binary.pensoft.net/fig/1401274</uri></graphic></fig></tp:treatment-sec><ref-list><ref id="B16"><mixed-citation xmlns:xlink="http://www.w3.org/1999/xlink" xlink:type="simple"><person-group><name name-style="western"><surname>Wunderlich</surname><given-names>J</given-names></name></person-group> (<year>2008</year>) Descriptions of fossil spider (<tp:taxon-name><tp:taxon-name-part taxon-name-part-type="order">Araneae</tp:taxon-name-part></tp:taxon-name>) taxa mainly in Baltic amber, as well as on certain related extant taxa. Beiträge zur Araneologie 5: 44–139, 803–804, 813–818.</mixed-citation></ref></ref-list></tp:taxon-treatment>
