# Supplementary material for: ﻿A survey of Orchestina Simon, 1882 (Araneae, Oonopidae) from Xishuangbanna, China, with descriptions of eight new species
Source: Zookeys. 2025 Aug 25;1249:247–88. doi: 10.3897/zookeys.1249.163886 (PMC12402817; doi:10.3897/zookeys.1249.163886)
Supplement: XML Treatment for Orchestina qingyuani [file zookeys.1249.163886-treatment5.xml]

<!DOCTYPE tp:taxon-treatment
  PUBLIC "-//TaxonX//DTD Taxonomic Treatment Publishing DTD v0 20100105//EN" "tax-treatment-NSO.dtd">
<tp:taxon-treatment xmlns:tp="http://www.plazi.org/taxpub"><tp:treatment-meta><kwd-group><label>Taxon classification</label><kwd>
                <named-content content-type="kingdom">Animalia</named-content>
              </kwd></kwd-group><mixed-citation publication-type="journal"><person-group><name><surname>Song</surname><given-names>Chenxue</given-names></name><name><surname>Bian</surname><given-names>Dongju</given-names></name><name><surname>Tong</surname><given-names>Yanfeng</given-names></name><name><surname>Li</surname><given-names>Shuqiang</given-names></name></person-group><article-title>﻿A survey of <italic><tp:taxon-name><tp:taxon-name-part taxon-name-part-type="genus" reg="Orchestina">Orchestina</tp:taxon-name-part></tp:taxon-name></italic> Simon, 1882 (<tp:taxon-name><tp:taxon-name-part taxon-name-part-type="order">Araneae</tp:taxon-name-part></tp:taxon-name>, <tp:taxon-name><tp:taxon-name-part taxon-name-part-type="family">Oonopidae</tp:taxon-name-part></tp:taxon-name>) from Xishuangbanna, China, with descriptions of eight new species</article-title><source>Zookeys</source><day>25</day><month>08</month><year>2025</year><volume>1249</volume><fpage>247</fpage><lpage>288</lpage><pub-id pub-id-type="doi">10.3897/zookeys.1249.163886</pub-id></mixed-citation></tp:treatment-meta><tp:nomenclature><label>﻿</label><tp:taxon-name><object-id xmlns:xlink="http://www.w3.org/1999/xlink" content-type="arpha" xlink:type="simple">2D3BB9F1-B4ED-565A-9EEA-99E6A4C359A4</object-id>
              <tp:taxon-name-part taxon-name-part-type="genus" reg="Orchestina">Orchestina</tp:taxon-name-part>
              <tp:taxon-name-part taxon-name-part-type="species" reg="qingyuani">qingyuani</tp:taxon-name-part>
              <object-id xmlns:xlink="http://www.w3.org/1999/xlink" content-type="zoobank" xlink:type="simple">https://zoobank.org/06A73274-99B9-4CDF-B60C-7558B4E20C03</object-id>
            </tp:taxon-name><tp:taxon-authority>Tong &amp; Li</tp:taxon-authority><tp:taxon-status xmlns:xlink="http://www.w3.org/1999/xlink" xlink:type="simple">sp. nov.</tp:taxon-status><xref ref-type="fig" rid="F13">Figs 13</xref><xref ref-type="fig" rid="F14">, 14</xref><xref ref-type="fig" rid="F15">, 15</xref></tp:nomenclature><tp:treatment-sec sec-type="type material" id="SECID0E33BG"><title>Type material.</title><p><bold><italic>Holotype</italic></bold> China • ♂ (<abbrev xmlns:xlink="http://www.w3.org/1999/xlink" xlink:title="Shenyang Normal University" id="ABBRID0EH4BG" xlink:type="simple">SYNU</abbrev>-1583), fogging; Yunnan, Mengla Co., Menglun Town, <abbrev xmlns:xlink="http://www.w3.org/1999/xlink" xlink:title="Xishuangbanna National Natural Reserve" id="ABBRID0EL4BG" xlink:type="simple">XNNR</abbrev>, 55 Km., valley forest; <named-content xmlns:xlink="http://www.w3.org/1999/xlink" content-type="dwc:verbatimCoordinates" xlink:type="simple"><named-content content-type="geo-json" specific-use="{&#34;type&#34;:&#34;Point&#34;,&#34;coordinates&#34;:[101.200967,21.976833]}" id="NCID0ES4BG" xlink:type="simple">21°58.610'N, 101°12.058'E</named-content></named-content>, 814 ± 22 m; 17.VIII.2011; Zheng G., Zhao Q. &amp; Gao C. leg. <bold><italic>Paratypes</italic>.</bold> China • 2 ♂ (<abbrev xmlns:xlink="http://www.w3.org/1999/xlink" xlink:title="Shenyang Normal University" id="ABBRID0E24BG" xlink:type="simple">SYNU</abbrev>-1584–85), fogging; <abbrev xmlns:xlink="http://www.w3.org/1999/xlink" xlink:title="Xishuangbanna National Natural Reserve" id="ABBRID0E64BG" xlink:type="simple">XNNR</abbrev>, 55 Km., the valley forest beside the artificial fishpond; <named-content xmlns:xlink="http://www.w3.org/1999/xlink" content-type="dwc:verbatimCoordinates" xlink:type="simple"><named-content content-type="geo-json" specific-use="{&#34;type&#34;:&#34;Point&#34;,&#34;coordinates&#34;:[101.202450,21.964717]}" id="NCID0EG5BG" xlink:type="simple">21°57.883'N, 101°12.147'E</named-content></named-content>, 839 ± 18 m; 15.VIII.2011; Zheng G., Zhao Q. &amp; Gao C. leg. • 4 ♂ (<abbrev xmlns:xlink="http://www.w3.org/1999/xlink" xlink:title="Shenyang Normal University" id="ABBRID0EL5BG" xlink:type="simple">SYNU</abbrev>-F-3932–35), same data as above • 5 ♂ (<abbrev xmlns:xlink="http://www.w3.org/1999/xlink" xlink:title="Shenyang Normal University" id="ABBRID0EP5BG" xlink:type="simple">SYNU</abbrev>-F-3948–52), same data as above • 2 ♀ (<abbrev xmlns:xlink="http://www.w3.org/1999/xlink" xlink:title="Shenyang Normal University" id="ABBRID0ET5BG" xlink:type="simple">SYNU</abbrev>-F-4362–4363), same data as above • 1 ♀(<abbrev xmlns:xlink="http://www.w3.org/1999/xlink" xlink:title="Shenyang Normal University" id="ABBRID0EX5BG" xlink:type="simple">SYNU</abbrev>-1562), fogging; <abbrev xmlns:xlink="http://www.w3.org/1999/xlink" xlink:title="Xishuangbanna National Natural Reserve" id="ABBRID0E25BG" xlink:type="simple">XNNR</abbrev>, 48 Km.; <named-content xmlns:xlink="http://www.w3.org/1999/xlink" content-type="dwc:verbatimCoordinates" xlink:type="simple"><named-content content-type="geo-json" specific-use="{&#34;type&#34;:&#34;Point&#34;,&#34;coordinates&#34;:[101.162467,21.979400]}" id="NCID0EC6BG" xlink:type="simple">21°58.764'N, 101°09.748'E</named-content></named-content>, 1038 ± 12 m; 10.VIII.2011; Zheng G., Zhao Q. &amp; Gao C. leg. • 1 ♀ (<abbrev xmlns:xlink="http://www.w3.org/1999/xlink" xlink:title="Shenyang Normal University" id="ABBRID0EH6BG" xlink:type="simple">SYNU</abbrev>-F-4643), same data as above • 1 ♀ (<abbrev xmlns:xlink="http://www.w3.org/1999/xlink" xlink:title="Shenyang Normal University" id="ABBRID0EL6BG" xlink:type="simple">SYNU</abbrev>-F-4353), same data as above • 1 ♀ (<abbrev xmlns:xlink="http://www.w3.org/1999/xlink" xlink:title="Shenyang Normal University" id="ABBRID0EP6BG" xlink:type="simple">SYNU</abbrev>-F-4354), same data as above.</p></tp:treatment-sec><tp:treatment-sec sec-type="material" id="SECID0ET6BG"><title>Additional material.</title><p>China • 2 ♂ (<abbrev xmlns:xlink="http://www.w3.org/1999/xlink" xlink:title="Shenyang Normal University" id="ABBRID0EZ6BG" xlink:type="simple">SYNU</abbrev>-1586–87), fogging; Xiaolongha Vill., Biodiversity corridor, seasonal rainforest; <named-content xmlns:xlink="http://www.w3.org/1999/xlink" content-type="dwc:verbatimCoordinates" xlink:type="simple"><named-content content-type="geo-json" specific-use="{&#34;type&#34;:&#34;Point&#34;,&#34;coordinates&#34;:[101.621600,21.404417]}" id="NCID0EBAAI" xlink:type="simple">21°24.265'N, 101°37.296'E</named-content></named-content>, 653 ± 15 m; 27.VI.2012; Zhao Q. &amp; Chen Z. leg. • 1 ♂ (<abbrev xmlns:xlink="http://www.w3.org/1999/xlink" xlink:title="Shenyang Normal University" id="ABBRID0EGAAI" xlink:type="simple">SYNU</abbrev>-F-3939), same data as above • 2 ♀ (<abbrev xmlns:xlink="http://www.w3.org/1999/xlink" xlink:title="Shenyang Normal University" id="ABBRID0EKAAI" xlink:type="simple">SYNU</abbrev>-F-4761–62), fogging; <abbrev xmlns:xlink="http://www.w3.org/1999/xlink" xlink:title="Xishuangbanna National Natural Reserve" id="ABBRID0EOAAI" xlink:type="simple">XNNR</abbrev>, 55 Km., about 1 km up the hill, seasonal rainforest; <named-content xmlns:xlink="http://www.w3.org/1999/xlink" content-type="dwc:verbatimCoordinates" xlink:type="simple"><named-content content-type="geo-json" specific-use="{&#34;type&#34;:&#34;Point&#34;,&#34;coordinates&#34;:[101.205083,21.965583]}" id="NCID0EVAAI" xlink:type="simple">21°57.935'N, 101°12.305'E</named-content></named-content>, 781 ± 17 m; 13.VIII.2011; Zheng G., Zhao Q. &amp; Gao C. leg. • 1 ♂ (<abbrev xmlns:xlink="http://www.w3.org/1999/xlink" xlink:title="Shenyang Normal University" id="ABBRID0E1AAI" xlink:type="simple">SYNU</abbrev>-F-3938), fogging; Bubang Town; <named-content xmlns:xlink="http://www.w3.org/1999/xlink" content-type="dwc:verbatimCoordinates" xlink:type="simple"><named-content content-type="geo-json" specific-use="{&#34;type&#34;:&#34;Point&#34;,&#34;coordinates&#34;:[101.581750,21.610667]}" id="NCID0EBBAI" xlink:type="simple">21°36.640'N, 101°34.905'E</named-content></named-content>, 823 ± 35 m; 10.VII.2011; Zhao Q. &amp; Chen Z. leg. • 2 ♂ (<abbrev xmlns:xlink="http://www.w3.org/1999/xlink" xlink:title="Shenyang Normal University" id="ABBRID0EGBAI" xlink:type="simple">SYNU</abbrev>-F-3946–47), fogging; Xiaolongha Vill., Biodiversity corridor, seasonal rainforest; <named-content xmlns:xlink="http://www.w3.org/1999/xlink" content-type="dwc:verbatimCoordinates" xlink:type="simple"><named-content content-type="geo-json" specific-use="{&#34;type&#34;:&#34;Point&#34;,&#34;coordinates&#34;:[101.631333,21.413300]}" id="NCID0ENBAI" xlink:type="simple">21°24.798'N, 101°37.880'E</named-content></named-content>, 693 ± 46 m; 28.VI.2012; Zhao Q. &amp; Chen Z. leg. • 2 ♀ (<abbrev xmlns:xlink="http://www.w3.org/1999/xlink" xlink:title="Shenyang Normal University" id="ABBRID0ESBAI" xlink:type="simple">SYNU</abbrev>-F-4357–58), fogging; Xiaolongha Vill., Biodiversity corridor, valley forest; <named-content xmlns:xlink="http://www.w3.org/1999/xlink" content-type="dwc:verbatimCoordinates" xlink:type="simple"><named-content content-type="geo-json" specific-use="{&#34;type&#34;:&#34;Point&#34;,&#34;coordinates&#34;:[101.605400,21.404217]}" id="NCID0EZBAI" xlink:type="simple">21°24.253'N, 101°36.324'E</named-content></named-content>, 761 ± 16 m; 15.VI.2013; Zhao Q. &amp; Chen Z. leg. • 1 ♂ (<abbrev xmlns:xlink="http://www.w3.org/1999/xlink" xlink:title="Shenyang Normal University" id="ABBRID0E5BAI" xlink:type="simple">SYNU</abbrev>-F-3940), fogging; <abbrev xmlns:xlink="http://www.w3.org/1999/xlink" xlink:title="Xishuangbanna National Natural Reserve" id="ABBRID0ECCAI" xlink:type="simple">XNNR</abbrev>, 55 Km., about 1 km up the hill, seasonal rainforest; <named-content xmlns:xlink="http://www.w3.org/1999/xlink" content-type="dwc:verbatimCoordinates" xlink:type="simple"><named-content content-type="geo-json" specific-use="{&#34;type&#34;:&#34;Point&#34;,&#34;coordinates&#34;:[101.204117,21.965817]}" id="NCID0EJCAI" xlink:type="simple">21°57.949'N, 101°12.247'E</named-content></named-content>, 788 ± 20 m; 13.VIII.2011; Zheng G., Zhao Q. &amp; Gao C. leg. • 1 ♀ (<abbrev xmlns:xlink="http://www.w3.org/1999/xlink" xlink:title="Shenyang Normal University" id="ABBRID0EOCAI" xlink:type="simple">SYNU</abbrev>-F-4760), same data as above • 1 ♀ (<abbrev xmlns:xlink="http://www.w3.org/1999/xlink" xlink:title="Shenyang Normal University" id="ABBRID0ESCAI" xlink:type="simple">SYNU</abbrev>-F-4846), fogging; <abbrev xmlns:xlink="http://www.w3.org/1999/xlink" xlink:title="Xishuangbanna National Natural Reserve" id="ABBRID0EWCAI" xlink:type="simple">XNNR</abbrev>, 55 Km., the valley forest beside the artificial fishpond; <named-content xmlns:xlink="http://www.w3.org/1999/xlink" content-type="dwc:verbatimCoordinates" xlink:type="simple"><named-content content-type="geo-json" specific-use="{&#34;type&#34;:&#34;Point&#34;,&#34;coordinates&#34;:[101.202450,21.964717]}" id="NCID0E4CAI" xlink:type="simple">21°57.883'N, 101°12.147'E</named-content></named-content>, 839 ± 18 m; 15.VIII.2011; Zheng G., Zhao Q. &amp; Gao C. leg. • 1 ♂ (<abbrev xmlns:xlink="http://www.w3.org/1999/xlink" xlink:title="Shenyang Normal University" id="ABBRID0ECDAI" xlink:type="simple">SYNU</abbrev>-F-3942), fogging; Huigang Vill., Xilu habitat restoration area, monsoon forest; <named-content xmlns:xlink="http://www.w3.org/1999/xlink" content-type="dwc:verbatimCoordinates" xlink:type="simple"><named-content content-type="geo-json" specific-use="{&#34;type&#34;:&#34;Point&#34;,&#34;coordinates&#34;:[101.587800,21.617417]}" id="NCID0EJDAI" xlink:type="simple">21°37.045'N, 101°35.268'E</named-content></named-content>, 764 ± 25 m; 12.VII.2012; Zhao Q. &amp; Chen Z. leg. • 1 ♀ (<abbrev xmlns:xlink="http://www.w3.org/1999/xlink" xlink:title="Shenyang Normal University" id="ABBRID0EODAI" xlink:type="simple">SYNU</abbrev>-F-4360), same data as above • 1 ♂ (<abbrev xmlns:xlink="http://www.w3.org/1999/xlink" xlink:title="Shenyang Normal University" id="ABBRID0ESDAI" xlink:type="simple">SYNU</abbrev>-F-3943), fogging; <abbrev xmlns:xlink="http://www.w3.org/1999/xlink" xlink:title="Xishuangbanna National Natural Reserve" id="ABBRID0EWDAI" xlink:type="simple">XNNR</abbrev>, 200 m east of the Lvshilin, limestone monsoon rainforest; <named-content xmlns:xlink="http://www.w3.org/1999/xlink" content-type="dwc:verbatimCoordinates" xlink:type="simple"><named-content content-type="geo-json" specific-use="{&#34;type&#34;:&#34;Point&#34;,&#34;coordinates&#34;:[101.280717,21.910283]}" id="NCID0E4DAI" xlink:type="simple">21°54.617'N, 101°16.843'E</named-content></named-content>, 738 ± 17 m; 7.VIII.2011; Zheng G., Zhao Q. &amp; Gao C. leg. • 1 ♂ 1 ♀ (<abbrev xmlns:xlink="http://www.w3.org/1999/xlink" xlink:title="Shenyang Normal University" id="ABBRID0ECEAI" xlink:type="simple">SYNU</abbrev>-F-4197–98), same data as above • 2 ♂ (<abbrev xmlns:xlink="http://www.w3.org/1999/xlink" xlink:title="Shenyang Normal University" id="ABBRID0EGEAI" xlink:type="simple">SYNU</abbrev>-F-3944–45), fogging; <abbrev xmlns:xlink="http://www.w3.org/1999/xlink" xlink:title="Xishuangbanna National Natural Reserve" id="ABBRID0EKEAI" xlink:type="simple">XNNR</abbrev>, 200 m east of the Lvshilin, limestone monsoon rainforest; <named-content xmlns:xlink="http://www.w3.org/1999/xlink" content-type="dwc:verbatimCoordinates" xlink:type="simple"><named-content content-type="geo-json" specific-use="{&#34;type&#34;:&#34;Point&#34;,&#34;coordinates&#34;:[101.278583,21.905483]}" id="NCID0EREAI" xlink:type="simple">21°54.329'N, 101°16.715'E</named-content></named-content>, 689 ± 19 m; 6.VIII.2011; Zheng G., Zhao Q. &amp; Gao C. leg.</p></tp:treatment-sec><tp:treatment-sec sec-type="diagnosis" id="SECID0EWEAI"><title>Diagnosis.</title><p>The new species is similar to <italic><tp:taxon-name><tp:taxon-name-part taxon-name-part-type="genus" reg="Orchestina">Orchestina</tp:taxon-name-part> <tp:taxon-name-part taxon-name-part-type="species" reg="flava">flava</tp:taxon-name-part></tp:taxon-name></italic> Ono, 2005 in the yellow carapace and the strongly coiled sperm duct, but can be distinguished by the strongly enlarged palpal tibia (vs not enlarged; cf. Fig. <xref ref-type="fig" rid="F15">15A, B</xref> and <xref ref-type="bibr" rid="B8">Ono 2005</xref>: figs 8–10), the rectangular labium (vs rounded; cf. Fig. <xref ref-type="fig" rid="F15">15C</xref> and <xref ref-type="bibr" rid="B8">Ono 2005</xref>: fig. 3) and the obscure marking of endogyne (vs nearly triangular marking; cf. Fig. <xref ref-type="fig" rid="F14">14H</xref> and <xref ref-type="bibr" rid="B8">Ono 2005</xref>: fig. 6).</p></tp:treatment-sec><tp:treatment-sec sec-type="description" id="SECID0E6FAI"><title>Description.</title><p><bold>Male</bold> (holotype). <bold><italic>Body</italic></bold>: habitus as in Fig. <xref ref-type="fig" rid="F13">13A–C</xref>; body length 1.05. <bold><italic>Carapace</italic></bold> (Fig. <xref ref-type="fig" rid="F13">13E, G</xref>): 0.54 long, 0.42 wide; yellow. <bold><italic>Eyes</italic></bold> (Fig. <xref ref-type="fig" rid="F13">13D, E</xref>): well developed, <abbrev xmlns:xlink="http://www.w3.org/1999/xlink" xlink:title="posterior median eyes" id="ABBRID0E3GAI" xlink:type="simple">PME</abbrev> largest. <bold><italic>Clypeus</italic></bold> as in Fig. <xref ref-type="fig" rid="F13">13D</xref>. <bold><italic>Sternum</italic></bold> as in Fig. <xref ref-type="fig" rid="F13">13F</xref>. <bold><italic>Mouthparts</italic></bold> (Figs <xref ref-type="fig" rid="F13">13D, F</xref>, <xref ref-type="fig" rid="F15">15C</xref>): labium rectangular, with anterior margin anteriorly projecting at middle, not fused to sternum; endites strongly sclerotized, with serrula in single row, outer margin smoothly curved. <bold><italic>Abdomen</italic></bold> ovoid, 0.48 long; dorsum soft portions pale white, without color pattern. <bold><italic>Legs</italic></bold>: yellow, without color pattern; femur IV thickened, wider than femora I−III. <bold><italic>Palp</italic></bold> (Fig. <xref ref-type="fig" rid="F15">15A, B, D</xref>): tibia strongly enlarged, length/width = 1.87, cymbium small; bulb long pear-shaped in lateral view, with ventral side strongly protruding proximally, ca 1.09× as wide as tibia; the sperm duct with two loops in prolateral view; embolus long tube-shaped, with a sub-apical node.</p><fig id="F13" position="float" orientation="portrait"><object-id xmlns:xlink="http://www.w3.org/1999/xlink" content-type="doi" xlink:type="simple">10.3897/zookeys.1249.163886.figure13</object-id><object-id xmlns:xlink="http://www.w3.org/1999/xlink" content-type="arpha" xlink:type="simple">9A3532A2-5167-5B43-AED5-BAEDEA6C5198</object-id><label>Figure 13.</label><caption><p><italic><tp:taxon-name><tp:taxon-name-part taxon-name-part-type="genus" reg="Orchestina">Orchestina</tp:taxon-name-part> <tp:taxon-name-part taxon-name-part-type="species" reg="qingyuani">qingyuani</tp:taxon-name-part></tp:taxon-name></italic> sp. nov., holotype male. A–C. Habitus, dorsal, ventral and lateral views; D–G. Prosoma, anterior, dorsal, ventral and lateral views. Scale bars: 0.4 mm (A–C); 0.2 mm (D–G).</p></caption><graphic xmlns:xlink="http://www.w3.org/1999/xlink" xlink:href="zookeys-1249-247_article-163886__-g013.jpg" position="float" orientation="portrait" xlink:type="simple" id="oo_1401267.jpg"><uri content-type="original_file" xlink:type="simple">https://binary.pensoft.net/fig/1401267</uri></graphic></fig><p><bold>Female</bold> (<abbrev xmlns:xlink="http://www.w3.org/1999/xlink" xlink:title="Shenyang Normal University" id="ABBRID0ECJAI" xlink:type="simple">SYNU</abbrev>-1562). Same as male except as noted. <bold><italic>Body</italic></bold>: habitus as in Fig. <xref ref-type="fig" rid="F14">14A–C</xref>; body length 1.11. <bold><italic>Carapace</italic></bold> (Fig. <xref ref-type="fig" rid="F14">14E, G</xref>): 0.62 long, 0.43 wide. <bold><italic>Abdomen</italic></bold>: 0.51 long. <bold><italic>Epigaster</italic></bold> (Fig. <xref ref-type="fig" rid="F14">14H</xref>): without special external features.</p><fig id="F14" position="float" orientation="portrait"><object-id xmlns:xlink="http://www.w3.org/1999/xlink" content-type="doi" xlink:type="simple">10.3897/zookeys.1249.163886.figure14</object-id><object-id xmlns:xlink="http://www.w3.org/1999/xlink" content-type="arpha" xlink:type="simple">ABEE7CD4-8938-5961-85D7-7E7E8617C27E</object-id><label>Figure 14.</label><caption><p><italic><tp:taxon-name><tp:taxon-name-part taxon-name-part-type="genus" reg="Orchestina">Orchestina</tp:taxon-name-part> <tp:taxon-name-part taxon-name-part-type="species" reg="qingyuani">qingyuani</tp:taxon-name-part></tp:taxon-name></italic> sp. nov., paratype female. A–C. Habitus, dorsal, ventral and lateral views; D–G. Prosoma, anterior, dorsal, ventral and lateral views; H. Epigaster, ventral view. Scale bars: 0.4 mm (A–C); 0.2 mm (D–G); 0.1mm (H).</p></caption><graphic xmlns:xlink="http://www.w3.org/1999/xlink" xlink:href="zookeys-1249-247_article-163886__-g014.jpg" position="float" orientation="portrait" xlink:type="simple" id="oo_1401268.jpg"><uri content-type="original_file" xlink:type="simple">https://binary.pensoft.net/fig/1401268</uri></graphic></fig><p><bold><italic>Endogyne</italic></bold> (Fig. <xref ref-type="fig" rid="F15">15E, F</xref>): with slender medial clavate sclerite (<abbrev xmlns:xlink="http://www.w3.org/1999/xlink" xlink:title="anterior uterine sclerite" id="ABBRID0EMLAI" xlink:type="simple">AUS</abbrev>), provided with pair of long lateral protrusions (<abbrev xmlns:xlink="http://www.w3.org/1999/xlink" xlink:title="protrusion" id="ABBRID0EQLAI" xlink:type="simple">Pr</abbrev>); anterior receptaculum (<abbrev xmlns:xlink="http://www.w3.org/1999/xlink" xlink:title="anterior receptaculum" id="ABBRID0EULAI" xlink:type="simple">ARe</abbrev>) rounded, semitransparent, slightly longer than <abbrev xmlns:xlink="http://www.w3.org/1999/xlink" xlink:title="anterior uterine sclerite" id="ABBRID0EYLAI" xlink:type="simple">AUS</abbrev>; posterior plate (<abbrev xmlns:xlink="http://www.w3.org/1999/xlink" xlink:title="posterior plate" id="ABBRID0E3LAI" xlink:type="simple">PP</abbrev>) present, large.</p><fig id="F15" position="float" orientation="portrait"><object-id xmlns:xlink="http://www.w3.org/1999/xlink" content-type="doi" xlink:type="simple">10.3897/zookeys.1249.163886.figure15</object-id><object-id xmlns:xlink="http://www.w3.org/1999/xlink" content-type="arpha" xlink:type="simple">1CFB912D-1D62-5A3A-A2CE-CD6CBF697AF5</object-id><label>Figure 15.</label><caption><p><italic><tp:taxon-name><tp:taxon-name-part taxon-name-part-type="genus" reg="Orchestina">Orchestina</tp:taxon-name-part> <tp:taxon-name-part taxon-name-part-type="species" reg="qingyuani">qingyuani</tp:taxon-name-part></tp:taxon-name></italic> sp. nov. A, B, D. Left palp, prolateral, retrolateral and dorsal views, arrow in D. shows the node; C. Endites and labium, ventral view; E, F. Endogyne, ventral and dorsal views. Abbreviations: <abbrev xmlns:xlink="http://www.w3.org/1999/xlink" xlink:title="anterior receptaculum" id="ABBRID0ETMAI" xlink:type="simple">ARe</abbrev> = anterior receptaculum; <abbrev xmlns:xlink="http://www.w3.org/1999/xlink" xlink:title="anterior uterine sclerite" id="ABBRID0EXMAI" xlink:type="simple">AUS</abbrev> = anterior uterine sclerite; <abbrev xmlns:xlink="http://www.w3.org/1999/xlink" xlink:title="posterior plate" id="ABBRID0E2MAI" xlink:type="simple">PP</abbrev> = posterior plate; <abbrev xmlns:xlink="http://www.w3.org/1999/xlink" xlink:title="protrusion" id="ABBRID0E6MAI" xlink:type="simple">Pr</abbrev> = protrusion. Scale bars: 0.2 mm (A, B); 0.1 mm (C–F).</p></caption><graphic xmlns:xlink="http://www.w3.org/1999/xlink" xlink:href="zookeys-1249-247_article-163886__-g015.jpg" position="float" orientation="portrait" xlink:type="simple" id="oo_1401269.jpg"><uri content-type="original_file" xlink:type="simple">https://binary.pensoft.net/fig/1401269</uri></graphic></fig></tp:treatment-sec><tp:treatment-sec sec-type="distribution" id="SECID0EINAI"><title>Distribution.</title><p>Known only from the type locality.</p></tp:treatment-sec><tp:treatment-sec sec-type="etymology" id="SECID0ENNAI"><title>Etymology.</title><p>The specific name is named after the collector, Qingyuan Zhao.</p></tp:treatment-sec><ref-list><ref id="B8"><mixed-citation xmlns:xlink="http://www.w3.org/1999/xlink" xlink:type="simple"><person-group><name name-style="western"><surname>Ono</surname><given-names>H</given-names></name></person-group> (<year>2005</year>) <article-title>Two new six-eyed spiders of the genera <italic><tp:taxon-name><tp:taxon-name-part taxon-name-part-type="genus">Orchestina</tp:taxon-name-part></tp:taxon-name></italic> and <italic><tp:taxon-name><tp:taxon-name-part taxon-name-part-type="genus">Comaroma</tp:taxon-name-part></tp:taxon-name></italic> (<tp:taxon-name><tp:taxon-name-part taxon-name-part-type="order">Araneae</tp:taxon-name-part></tp:taxon-name>, <tp:taxon-name><tp:taxon-name-part taxon-name-part-type="family">Oonopidae</tp:taxon-name-part></tp:taxon-name> and <tp:taxon-name><tp:taxon-name-part taxon-name-part-type="family">Anapidae</tp:taxon-name-part></tp:taxon-name>) from Japan.</article-title><source>Bulletin of the National Museum of Nature and Science Tokyo (A)</source><volume>31</volume>: <fpage>37</fpage>–<lpage>43</lpage>.</mixed-citation></ref></ref-list></tp:taxon-treatment>
