# Supplementary material for: ﻿A survey of Orchestina Simon, 1882 (Araneae, Oonopidae) from Xishuangbanna, China, with descriptions of eight new species
Source: Zookeys. 2025 Aug 25;1249:247–88. doi: 10.3897/zookeys.1249.163886 (PMC12402817; doi:10.3897/zookeys.1249.163886)
Supplement: XML Treatment for Orchestina subconcava [file zookeys.1249.163886-treatment6.xml]

<!DOCTYPE tp:taxon-treatment
  PUBLIC "-//TaxonX//DTD Taxonomic Treatment Publishing DTD v0 20100105//EN" "tax-treatment-NSO.dtd">
<tp:taxon-treatment xmlns:tp="http://www.plazi.org/taxpub"><tp:treatment-meta><kwd-group><label>Taxon classification</label><kwd>
                <named-content content-type="kingdom">Animalia</named-content>
              </kwd></kwd-group><mixed-citation publication-type="journal"><person-group><name><surname>Song</surname><given-names>Chenxue</given-names></name><name><surname>Bian</surname><given-names>Dongju</given-names></name><name><surname>Tong</surname><given-names>Yanfeng</given-names></name><name><surname>Li</surname><given-names>Shuqiang</given-names></name></person-group><article-title>﻿A survey of <italic><tp:taxon-name><tp:taxon-name-part taxon-name-part-type="genus" reg="Orchestina">Orchestina</tp:taxon-name-part></tp:taxon-name></italic> Simon, 1882 (<tp:taxon-name><tp:taxon-name-part taxon-name-part-type="order">Araneae</tp:taxon-name-part></tp:taxon-name>, <tp:taxon-name><tp:taxon-name-part taxon-name-part-type="family">Oonopidae</tp:taxon-name-part></tp:taxon-name>) from Xishuangbanna, China, with descriptions of eight new species</article-title><source>Zookeys</source><day>25</day><month>08</month><year>2025</year><volume>1249</volume><fpage>247</fpage><lpage>288</lpage><pub-id pub-id-type="doi">10.3897/zookeys.1249.163886</pub-id></mixed-citation></tp:treatment-meta><tp:nomenclature><label>﻿</label><tp:taxon-name><object-id xmlns:xlink="http://www.w3.org/1999/xlink" content-type="arpha" xlink:type="simple">844F07A3-7846-535D-AAB8-FC8D19ABA41B</object-id>
              <tp:taxon-name-part taxon-name-part-type="genus" reg="Orchestina">Orchestina</tp:taxon-name-part>
              <tp:taxon-name-part taxon-name-part-type="species" reg="subconcava">subconcava</tp:taxon-name-part>
              <object-id xmlns:xlink="http://www.w3.org/1999/xlink" content-type="zoobank" xlink:type="simple">https://zoobank.org/FF1D10AF-C7AA-4C57-B248-B989FDF63018</object-id>
            </tp:taxon-name><tp:taxon-authority>Tong &amp; Li</tp:taxon-authority><tp:taxon-status xmlns:xlink="http://www.w3.org/1999/xlink" xlink:type="simple">sp. nov.</tp:taxon-status><xref ref-type="fig" rid="F16">Figs 16</xref><xref ref-type="fig" rid="F17">, 17</xref><xref ref-type="fig" rid="F18">, 18</xref></tp:nomenclature><tp:treatment-sec sec-type="type material" id="SECID0EJPAI"><title>Type material.</title><p><bold><italic>Holotype</italic></bold> China • ♂ (<abbrev xmlns:xlink="http://www.w3.org/1999/xlink" xlink:title="Shenyang Normal University" id="ABBRID0EUPAI" xlink:type="simple">SYNU</abbrev>-1575), fogging; Yunnan, Jinghong City, Mengyang Town, seasonal rainforest; <named-content xmlns:xlink="http://www.w3.org/1999/xlink" content-type="dwc:verbatimCoordinates" xlink:type="simple"><named-content content-type="geo-json" specific-use="{&#34;type&#34;:&#34;Point&#34;,&#34;coordinates&#34;:[100.875883,22.162750]}" id="NCID0E2PAI" xlink:type="simple">22°09.765'N, 100°52.553'E</named-content></named-content>, 862 ± 33 m; 22.VII.2012; Zhao Q. &amp; Chen Z. leg. <bold><italic>Paratypes</italic>.</bold> China • 3 ♂ (<abbrev xmlns:xlink="http://www.w3.org/1999/xlink" xlink:title="Shenyang Normal University" id="ABBRID0EEQAI" xlink:type="simple">SYNU</abbrev>-1576–78), same data as holotype • 10 ♂ (<abbrev xmlns:xlink="http://www.w3.org/1999/xlink" xlink:title="Shenyang Normal University" id="ABBRID0EIQAI" xlink:type="simple">SYNU</abbrev>-3705–14), same data as holotype • 3 ♀(<abbrev xmlns:xlink="http://www.w3.org/1999/xlink" xlink:title="Shenyang Normal University" id="ABBRID0EMQAI" xlink:type="simple">SYNU</abbrev>-1548–50), same data as holotype • 2 ♀ (<abbrev xmlns:xlink="http://www.w3.org/1999/xlink" xlink:title="Shenyang Normal University" id="ABBRID0EQQAI" xlink:type="simple">SYNU</abbrev>-1551–52), same data as holotype • 14 ♀ (<abbrev xmlns:xlink="http://www.w3.org/1999/xlink" xlink:title="Shenyang Normal University" id="ABBRID0EUQAI" xlink:type="simple">SYNU</abbrev>-F-4239–52), same data as holotype.</p></tp:treatment-sec><tp:treatment-sec sec-type="material" id="SECID0EYQAI"><title>Additional material.</title><p>China • 17 ♂ (<abbrev xmlns:xlink="http://www.w3.org/1999/xlink" xlink:title="Shenyang Normal University" id="ABBRID0E5QAI" xlink:type="simple">SYNU</abbrev>-F-3719–35), same data as holotype • 3 ♀ (<abbrev xmlns:xlink="http://www.w3.org/1999/xlink" xlink:title="Shenyang Normal University" id="ABBRID0ECRAI" xlink:type="simple">SYNU</abbrev>-F-4211–13), same data as holotype • 25 ♀ (<abbrev xmlns:xlink="http://www.w3.org/1999/xlink" xlink:title="Shenyang Normal University" id="ABBRID0EGRAI" xlink:type="simple">SYNU</abbrev>-F-4214–38), same data as holotype • 2 ♂ (<abbrev xmlns:xlink="http://www.w3.org/1999/xlink" xlink:title="Shenyang Normal University" id="ABBRID0EKRAI" xlink:type="simple">SYNU</abbrev>-F-3703–04), fogging; <abbrev xmlns:xlink="http://www.w3.org/1999/xlink" xlink:title="Xishuangbanna Tropical Botanical Garden" id="ABBRID0EORAI" xlink:type="simple">XTBG</abbrev>, Ficus microcarpa forest; <named-content xmlns:xlink="http://www.w3.org/1999/xlink" content-type="dwc:verbatimCoordinates" xlink:type="simple"><named-content content-type="geo-json" specific-use="{&#34;type&#34;:&#34;Point&#34;,&#34;coordinates&#34;:[101.266433,21.571400]}" id="NCID0EVRAI" xlink:type="simple">21°34.284'N, 101°15.986'E</named-content></named-content>, 538 ± 9 m; 22.VIII.2011; Zheng G., Zhao Q. &amp; Gao C. leg. • 1 ♀ (<abbrev xmlns:xlink="http://www.w3.org/1999/xlink" xlink:title="Shenyang Normal University" id="ABBRID0E1RAI" xlink:type="simple">SYNU</abbrev>-F-4257), same data as above • 1 ♂ (<abbrev xmlns:xlink="http://www.w3.org/1999/xlink" xlink:title="Shenyang Normal University" id="ABBRID0E5RAI" xlink:type="simple">SYNU</abbrev>-F-3736), fogging; <abbrev xmlns:xlink="http://www.w3.org/1999/xlink" xlink:title="Xishuangbanna Tropical Botanical Garden" id="ABBRID0ECSAI" xlink:type="simple">XTBG</abbrev>, 300 acres of riverbank, 13.V.2019; Bai Z., Chen Z., Wang C. &amp; Yu H. leg. • 1 ♂ (<abbrev xmlns:xlink="http://www.w3.org/1999/xlink" xlink:title="Shenyang Normal University" id="ABBRID0EGSAI" xlink:type="simple">SYNU</abbrev>-F-3737), fogging; Meng’a Town, Wengnan Vill., secondary forest; <named-content xmlns:xlink="http://www.w3.org/1999/xlink" content-type="dwc:verbatimCoordinates" xlink:type="simple"><named-content content-type="geo-json" specific-use="{&#34;type&#34;:&#34;Point&#34;,&#34;coordinates&#34;:[100.368100,22.083667]}" id="NCID0ENSAI" xlink:type="simple">22°05.020'N, 100°22.086'E</named-content></named-content>, 1118 ± 10 m; 24.VII.2012; Zhao Q. &amp; Chen Z. leg. • 1 ♀ (<abbrev xmlns:xlink="http://www.w3.org/1999/xlink" xlink:title="Shenyang Normal University" id="ABBRID0ESSAI" xlink:type="simple">SYNU</abbrev>-F-4258), same data as above • 1 ♂ (<abbrev xmlns:xlink="http://www.w3.org/1999/xlink" xlink:title="Shenyang Normal University" id="ABBRID0EWSAI" xlink:type="simple">SYNU</abbrev>-F-3738), fogging; <abbrev xmlns:xlink="http://www.w3.org/1999/xlink" xlink:title="Xishuangbanna National Natural Reserve" id="ABBRID0E1SAI" xlink:type="simple">XNNR</abbrev>, 200 m east of the Lvshilin, limestone monsoon rainforest; <named-content xmlns:xlink="http://www.w3.org/1999/xlink" content-type="dwc:verbatimCoordinates" xlink:type="simple"><named-content content-type="geo-json" specific-use="{&#34;type&#34;:&#34;Point&#34;,&#34;coordinates&#34;:[101.280717,21.910283]}" id="NCID0EBTAI" xlink:type="simple">21°54.617'N, 101°16.843'E</named-content></named-content>, 738 ± 17 m; 7.VIII.2011; Zheng G., Zhao Q. &amp; Gao C. leg. • 1 ♂ (<abbrev xmlns:xlink="http://www.w3.org/1999/xlink" xlink:title="Shenyang Normal University" id="ABBRID0EGTAI" xlink:type="simple">SYNU</abbrev>-F-3739), fogging; <abbrev xmlns:xlink="http://www.w3.org/1999/xlink" xlink:title="Xishuangbanna National Natural Reserve" id="ABBRID0EKTAI" xlink:type="simple">XNNR</abbrev>, 55 Km., the valley forest beside the artificial fishpond; <named-content xmlns:xlink="http://www.w3.org/1999/xlink" content-type="dwc:verbatimCoordinates" xlink:type="simple"><named-content content-type="geo-json" specific-use="{&#34;type&#34;:&#34;Point&#34;,&#34;coordinates&#34;:[101.202450,21.964717]}" id="NCID0ERTAI" xlink:type="simple">21°57.883'N, 101°12.147'E</named-content></named-content>, 839 ± 18 m; 15.VIII.2011; Zheng G., Zhao Q. &amp; Gao C. leg. • 2 ♀ (<abbrev xmlns:xlink="http://www.w3.org/1999/xlink" xlink:title="Shenyang Normal University" id="ABBRID0EWTAI" xlink:type="simple">SYNU</abbrev>-F-4202–03), fogging; Jinghong City, Guanping Town, seasonal rainforest; <named-content xmlns:xlink="http://www.w3.org/1999/xlink" content-type="dwc:verbatimCoordinates" xlink:type="simple"><named-content content-type="geo-json" specific-use="{&#34;type&#34;:&#34;Point&#34;,&#34;coordinates&#34;:[100.887533,21.222550]}" id="NCID0E4TAI" xlink:type="simple">21°13.353'N, 100°53.252'E</named-content></named-content>, 832 ± 12 m; 21.VII.2012; Zhao Q. &amp; Chen Z. leg. • 3 ♀ (<abbrev xmlns:xlink="http://www.w3.org/1999/xlink" xlink:title="Shenyang Normal University" id="ABBRID0ECUAI" xlink:type="simple">SYNU</abbrev>-F-4207–09), same data as above • 3 ♀ (<abbrev xmlns:xlink="http://www.w3.org/1999/xlink" xlink:title="Shenyang Normal University" id="ABBRID0EGUAI" xlink:type="simple">SYNU</abbrev>-F-4204–06), fogging; Xiaolongha Vill., Biodiversity corridor, seasonal rainforest; <named-content xmlns:xlink="http://www.w3.org/1999/xlink" content-type="dwc:verbatimCoordinates" xlink:type="simple"><named-content content-type="geo-json" specific-use="{&#34;type&#34;:&#34;Point&#34;,&#34;coordinates&#34;:[101.621600,21.404417]}" id="NCID0ENUAI" xlink:type="simple">21°24.265'N, 101°37.296'E</named-content></named-content>, 653 ± 15 m; 27.VI.2012; Zhao Q. &amp; Chen Z. leg. • 4 ♀ (<abbrev xmlns:xlink="http://www.w3.org/1999/xlink" xlink:title="Shenyang Normal University" id="ABBRID0ESUAI" xlink:type="simple">SYNU</abbrev>-F-4259–62), same data as above • 2 ♀ (<abbrev xmlns:xlink="http://www.w3.org/1999/xlink" xlink:title="Shenyang Normal University" id="ABBRID0EWUAI" xlink:type="simple">SYNU</abbrev>-F-4263–64), fogging; Xiaolongha Vill., Biodiversity corridor, seasonal rainforest; <named-content xmlns:xlink="http://www.w3.org/1999/xlink" content-type="dwc:verbatimCoordinates" xlink:type="simple"><named-content content-type="geo-json" specific-use="{&#34;type&#34;:&#34;Point&#34;,&#34;coordinates&#34;:[101.616583,21.403550]}" id="NCID0E4UAI" xlink:type="simple">21°24.213'N, 101°36.995'E</named-content></named-content>, 834 ± 15 m; 3.VII.2012; Zhao Q. &amp; Chen Z. leg. • 1 ♀ (<abbrev xmlns:xlink="http://www.w3.org/1999/xlink" xlink:title="Shenyang Normal University" id="ABBRID0ECVAI" xlink:type="simple">SYNU</abbrev>-F-4741), fogging; Xiaolongha Vill., Biodiversity corridor, secondary rainforest; <named-content xmlns:xlink="http://www.w3.org/1999/xlink" content-type="dwc:verbatimCoordinates" xlink:type="simple"><named-content content-type="geo-json" specific-use="{&#34;type&#34;:&#34;Point&#34;,&#34;coordinates&#34;:[101.617017,21.405500]}" id="NCID0EJVAI" xlink:type="simple">21°24.330'N, 101°37.021'E</named-content></named-content>, 801 ± 22 m; 23.VI.2012; Zhao Q. &amp; Chen Z. leg. • 1 ♀ (<abbrev xmlns:xlink="http://www.w3.org/1999/xlink" xlink:title="Shenyang Normal University" id="ABBRID0EOVAI" xlink:type="simple">SYNU</abbrev>-F-4210), fogging; Huigang Vill., Xilu habitat restoration area, monsoon forest; <named-content xmlns:xlink="http://www.w3.org/1999/xlink" content-type="dwc:verbatimCoordinates" xlink:type="simple"><named-content content-type="geo-json" specific-use="{&#34;type&#34;:&#34;Point&#34;,&#34;coordinates&#34;:[101.587800,21.617417]}" id="NCID0EVVAI" xlink:type="simple">21°37.045'N, 101°35.268'E</named-content></named-content>, 764 ± 25 m; 12.VII.2012; Zhao Q. &amp; Chen Z. leg. •1 ♀ (<abbrev xmlns:xlink="http://www.w3.org/1999/xlink" xlink:title="Shenyang Normal University" id="ABBRID0E1VAI" xlink:type="simple">SYNU</abbrev>-F-4265), same data as above.</p></tp:treatment-sec><tp:treatment-sec sec-type="diagnosis" id="SECID0E5VAI"><title>Diagnosis.</title><p>The new species is similar to <italic><tp:taxon-name><tp:taxon-name-part taxon-name-part-type="genus" reg="Orchestina">O.</tp:taxon-name-part> <tp:taxon-name-part taxon-name-part-type="species" reg="concava">concava</tp:taxon-name-part></tp:taxon-name></italic> Tong &amp; Li, 2024 in the deeply excavated male endites, but can be distinguished by the absence of net-shaped pattern on carapace (vs with pattern; cf. Fig. <xref ref-type="fig" rid="F16">16A, E</xref> and <xref ref-type="bibr" rid="B11">Song et al. 2024</xref>: fig. 4A, D), the palpal tibia not enlarged (vs strongly enlarged; cf. Fig. <xref ref-type="fig" rid="F18">18A, B</xref> and <xref ref-type="bibr" rid="B11">Song et al. 2024</xref>: fig. 5A, B) and the sperm duct with three loops in prolateral view (vs two loops; cf. Fig. <xref ref-type="fig" rid="F18">18A</xref> and <xref ref-type="bibr" rid="B11">Song et al. 2024</xref>: fig. 5A).</p><fig id="F16" position="float" orientation="portrait"><object-id xmlns:xlink="http://www.w3.org/1999/xlink" content-type="doi" xlink:type="simple">10.3897/zookeys.1249.163886.figure16</object-id><object-id xmlns:xlink="http://www.w3.org/1999/xlink" content-type="arpha" xlink:type="simple">7B3B683F-647F-5E9D-8692-DAE6C3C41D4D</object-id><label>Figure 16.</label><caption><p><italic><tp:taxon-name><tp:taxon-name-part taxon-name-part-type="genus" reg="Orchestina">Orchestina</tp:taxon-name-part> <tp:taxon-name-part taxon-name-part-type="species" reg="subconcava">subconcava</tp:taxon-name-part></tp:taxon-name></italic> sp. nov., holotype male. A–C. Habitus, dorsal, ventral and lateral views; D–G. Prosoma, anterior, dorsal, ventral and lateral views. Scale bars: 0.4 mm (A–C); 0.2 mm (D–G).</p></caption><graphic xmlns:xlink="http://www.w3.org/1999/xlink" xlink:href="zookeys-1249-247_article-163886__-g016.jpg" position="float" orientation="portrait" xlink:type="simple" id="oo_1401270.jpg"><uri content-type="original_file" xlink:type="simple">https://binary.pensoft.net/fig/1401270</uri></graphic></fig></tp:treatment-sec><tp:treatment-sec sec-type="description" id="SECID0E6XAI"><title>Description.</title><p><bold>Male</bold> (holotype). <bold><italic>Body</italic></bold>: habitus as in Fig. <xref ref-type="fig" rid="F16">16A–C</xref>; body length 1.12. <bold><italic>Carapace</italic></bold> (Fig. <xref ref-type="fig" rid="F16">16E, G</xref>): 0.61 long, 0.42 wide; yellowish. <bold><italic>Eyes</italic></bold> as in Fig. <xref ref-type="fig" rid="F16">16D, E</xref>. Clypeus as in Fig. <xref ref-type="fig" rid="F16">16D, G</xref>. Sternum as in Fig. <xref ref-type="fig" rid="F16">16F</xref>. <bold><italic>Mouthparts</italic></bold> (Figs <xref ref-type="fig" rid="F16">16F</xref>, <xref ref-type="fig" rid="F18">18C</xref>): labium rounded, not fused to sternum, anterior margin not indented at middle; endites strongly sclerotized on outer margin, with serrula in single row, a deep excavation and two large denticles. <bold><italic>Abdomen</italic></bold> ovoid, 0.59 long; dorsum soft portions pale white, without color pattern. Legs: yellow, without color pattern; femur IV thickened, wider than femora I−III. <bold><italic>Palp</italic></bold> (Fig. <xref ref-type="fig" rid="F18">18A, B, D, E</xref>): tibia not enlarged, length/width = 2.08, cymbium elongated ovoid; bulb pear-shaped in lateral view, with ventral side strongly protruding proximally, ca 2.34× as wide as tibia; the sperm duct with three loops in prolateral view; embolus tapered, with a sub-apical crest and a wrinkle.</p><p><bold>Female</bold> (<abbrev xmlns:xlink="http://www.w3.org/1999/xlink" xlink:title="Shenyang Normal University" id="ABBRID0E4ZAI" xlink:type="simple">SYNU</abbrev>-1548). Same as male except as noted. <bold><italic>Body</italic></bold>: habitus as in Fig. <xref ref-type="fig" rid="F17">17A–C</xref>; body length 1.29. <bold><italic>Carapace</italic></bold> (Fig. <xref ref-type="fig" rid="F17">17E, G</xref>): 0.61 long, 0.43 wide. <bold><italic>Abdomen</italic></bold>: 0.69 long. <bold><italic>Epigaster</italic></bold> (Fig. <xref ref-type="fig" rid="F17">17H</xref>): without special external features, with a half tent-shaped marking visible through cuticle.</p><fig id="F17" position="float" orientation="portrait"><object-id xmlns:xlink="http://www.w3.org/1999/xlink" content-type="doi" xlink:type="simple">10.3897/zookeys.1249.163886.figure17</object-id><object-id xmlns:xlink="http://www.w3.org/1999/xlink" content-type="arpha" xlink:type="simple">FD2E690D-232D-58CE-9B44-DE8CE9B73B61</object-id><label>Figure 17.</label><caption><p><italic><tp:taxon-name><tp:taxon-name-part taxon-name-part-type="genus" reg="Orchestina">Orchestina</tp:taxon-name-part> <tp:taxon-name-part taxon-name-part-type="species" reg="subconcava">subconcava</tp:taxon-name-part></tp:taxon-name></italic> sp. nov., paratype female. A–C. Habitus, dorsal, ventral and lateral views; D–G. Prosoma, anterior, dorsal, ventral and lateral views; H. Epigaster, ventral view, arrow shows the half tent-shaped marking. Scale bars: 0.4 mm (A–C); 0.2 mm (D–H).</p></caption><graphic xmlns:xlink="http://www.w3.org/1999/xlink" xlink:href="zookeys-1249-247_article-163886__-g017.jpg" position="float" orientation="portrait" xlink:type="simple" id="oo_1401271.jpg"><uri content-type="original_file" xlink:type="simple">https://binary.pensoft.net/fig/1401271</uri></graphic></fig><p><bold><italic>Endogyne</italic></bold> (Fig. <xref ref-type="fig" rid="F18">18F, G</xref>): with short medial clavate sclerite (<abbrev xmlns:xlink="http://www.w3.org/1999/xlink" xlink:title="anterior uterine sclerite" id="ABBRID0EH3AI" xlink:type="simple">AUS</abbrev>), provided with pair of short lateral protrusions (<abbrev xmlns:xlink="http://www.w3.org/1999/xlink" xlink:title="protrusion" id="ABBRID0EL3AI" xlink:type="simple">Pr</abbrev>); anterior receptaculum (<abbrev xmlns:xlink="http://www.w3.org/1999/xlink" xlink:title="anterior receptaculum" id="ABBRID0EP3AI" xlink:type="simple">ARe</abbrev>) rounded, semitransparent, distinctly longer than <abbrev xmlns:xlink="http://www.w3.org/1999/xlink" xlink:title="anterior uterine sclerite" id="ABBRID0ET3AI" xlink:type="simple">AUS</abbrev>; posterior plate (<abbrev xmlns:xlink="http://www.w3.org/1999/xlink" xlink:title="posterior plate" id="ABBRID0EX3AI" xlink:type="simple">PP</abbrev>) present, large.</p><fig id="F18" position="float" orientation="portrait"><object-id xmlns:xlink="http://www.w3.org/1999/xlink" content-type="doi" xlink:type="simple">10.3897/zookeys.1249.163886.figure18</object-id><object-id xmlns:xlink="http://www.w3.org/1999/xlink" content-type="arpha" xlink:type="simple">46403266-B2C8-5692-B599-9A264387C089</object-id><label>Figure 18.</label><caption><p><italic><tp:taxon-name><tp:taxon-name-part taxon-name-part-type="genus" reg="Orchestina">Orchestina</tp:taxon-name-part> <tp:taxon-name-part taxon-name-part-type="species" reg="subconcava">subconcava</tp:taxon-name-part></tp:taxon-name></italic> sp. nov. A, B, E. Left palp, prolateral, retrolateral and dorsal views; C. Endites and labium, ventral view, arrow shows the large denticles; D. Distal part of bulb, prolateral view, black arrow shows the crest and white arrow shows the wrinkle; F, G. Endogyne, ventral and dorsal views. Abbreviations: <abbrev xmlns:xlink="http://www.w3.org/1999/xlink" xlink:title="anterior receptaculum" id="ABBRID0EO4AI" xlink:type="simple">ARe</abbrev> = anterior receptaculum; <abbrev xmlns:xlink="http://www.w3.org/1999/xlink" xlink:title="anterior uterine sclerite" id="ABBRID0ES4AI" xlink:type="simple">AUS</abbrev> = anterior uterine sclerite; <abbrev xmlns:xlink="http://www.w3.org/1999/xlink" xlink:title="excavations" id="ABBRID0EW4AI" xlink:type="simple">Exc</abbrev> = excavations; <abbrev xmlns:xlink="http://www.w3.org/1999/xlink" xlink:title="posterior plate" id="ABBRID0E14AI" xlink:type="simple">PP</abbrev> = posterior plate; <abbrev xmlns:xlink="http://www.w3.org/1999/xlink" xlink:title="protrusion" id="ABBRID0E54AI" xlink:type="simple">Pr</abbrev> = protrusion. Scale bars: 0.2 mm (A, B, E); 0.1 mm (C, D, F, G).</p></caption><graphic xmlns:xlink="http://www.w3.org/1999/xlink" xlink:href="zookeys-1249-247_article-163886__-g018.jpg" position="float" orientation="portrait" xlink:type="simple" id="oo_1401272.jpg"><uri content-type="original_file" xlink:type="simple">https://binary.pensoft.net/fig/1401272</uri></graphic></fig></tp:treatment-sec><tp:treatment-sec sec-type="distribution" id="SECID0EH5AI"><title>Distribution.</title><p>Known only from the type locality.</p></tp:treatment-sec><tp:treatment-sec sec-type="etymology" id="SECID0EM5AI"><title>Etymology.</title><p>The specific name refers to the similarities to <italic><tp:taxon-name><tp:taxon-name-part taxon-name-part-type="genus" reg="Orchestina">Orchestina</tp:taxon-name-part> <tp:taxon-name-part taxon-name-part-type="species" reg="concava">concava</tp:taxon-name-part></tp:taxon-name></italic> Tong &amp; Li, 2024.</p></tp:treatment-sec><ref-list><ref id="B11"><mixed-citation xmlns:xlink="http://www.w3.org/1999/xlink" xlink:type="simple"><person-group><name name-style="western"><surname>Song</surname><given-names>C</given-names></name><name name-style="western"><surname>Tong</surname><given-names>Y</given-names></name><name name-style="western"><surname>Bian</surname><given-names>D</given-names></name><name name-style="western"><surname>Li</surname><given-names>S</given-names></name></person-group> (<year>2024</year>) <article-title>A survey of the genus <italic><tp:taxon-name><tp:taxon-name-part taxon-name-part-type="genus">Orchestina</tp:taxon-name-part></tp:taxon-name></italic> Simon, 1882 (<tp:taxon-name><tp:taxon-name-part taxon-name-part-type="order">Araneae</tp:taxon-name-part></tp:taxon-name>, <tp:taxon-name><tp:taxon-name-part taxon-name-part-type="family">Oonopidae</tp:taxon-name-part></tp:taxon-name>) from Xishuangbanna, China, with descriptions of five new species.</article-title><source>Zoosystematics and Evolution</source><volume>100</volume>(<issue>1</issue>): <fpage>255</fpage>–<lpage>277</lpage>. <ext-link xlink:href="10.3897/zse.100.117968" ext-link-type="doi" xlink:type="simple">https://doi.org/10.3897/zse.100.117968</ext-link></mixed-citation></ref></ref-list></tp:taxon-treatment>
