# Supplementary material for: ﻿A survey of Orchestina Simon, 1882 (Araneae, Oonopidae) from Xishuangbanna, China, with descriptions of eight new species
Source: Zookeys. 2025 Aug 25;1249:247–88. doi: 10.3897/zookeys.1249.163886 (PMC12402817; doi:10.3897/zookeys.1249.163886)
Supplement: XML Treatment for Orchestina sublongituba [file zookeys.1249.163886-treatment7.xml]

<!DOCTYPE tp:taxon-treatment
  PUBLIC "-//TaxonX//DTD Taxonomic Treatment Publishing DTD v0 20100105//EN" "tax-treatment-NSO.dtd">
<tp:taxon-treatment xmlns:tp="http://www.plazi.org/taxpub"><tp:treatment-meta><kwd-group><label>Taxon classification</label><kwd>
                <named-content content-type="kingdom">Animalia</named-content>
              </kwd></kwd-group><mixed-citation publication-type="journal"><person-group><name><surname>Song</surname><given-names>Chenxue</given-names></name><name><surname>Bian</surname><given-names>Dongju</given-names></name><name><surname>Tong</surname><given-names>Yanfeng</given-names></name><name><surname>Li</surname><given-names>Shuqiang</given-names></name></person-group><article-title>﻿A survey of <italic><tp:taxon-name><tp:taxon-name-part taxon-name-part-type="genus" reg="Orchestina">Orchestina</tp:taxon-name-part></tp:taxon-name></italic> Simon, 1882 (<tp:taxon-name><tp:taxon-name-part taxon-name-part-type="order">Araneae</tp:taxon-name-part></tp:taxon-name>, <tp:taxon-name><tp:taxon-name-part taxon-name-part-type="family">Oonopidae</tp:taxon-name-part></tp:taxon-name>) from Xishuangbanna, China, with descriptions of eight new species</article-title><source>Zookeys</source><day>25</day><month>08</month><year>2025</year><volume>1249</volume><fpage>247</fpage><lpage>288</lpage><pub-id pub-id-type="doi">10.3897/zookeys.1249.163886</pub-id></mixed-citation></tp:treatment-meta><tp:nomenclature><label>﻿</label><tp:taxon-name><object-id xmlns:xlink="http://www.w3.org/1999/xlink" content-type="arpha" xlink:type="simple">9364F7F3-B5BB-5DEF-8D04-BB00D46EDA7D</object-id>
              <tp:taxon-name-part taxon-name-part-type="genus" reg="Orchestina">Orchestina</tp:taxon-name-part>
              <tp:taxon-name-part taxon-name-part-type="species" reg="sublongituba">sublongituba</tp:taxon-name-part>
              <object-id xmlns:xlink="http://www.w3.org/1999/xlink" content-type="zoobank" xlink:type="simple">https://zoobank.org/48553A00-827B-42E7-BA9C-642ED9D36666</object-id>
            </tp:taxon-name><tp:taxon-authority>Tong &amp; Li</tp:taxon-authority><tp:taxon-status xmlns:xlink="http://www.w3.org/1999/xlink" xlink:type="simple">sp. nov.</tp:taxon-status><xref ref-type="fig" rid="F19">Figs 19</xref><xref ref-type="fig" rid="F20">, 20</xref><xref ref-type="fig" rid="F21">, 21</xref></tp:nomenclature><tp:treatment-sec sec-type="type material" id="SECID0EUABI"><title>Type material.</title><p><bold><italic>Holotype</italic></bold> China • ♂ (<abbrev xmlns:xlink="http://www.w3.org/1999/xlink" xlink:title="Shenyang Normal University" id="ABBRID0E6ABI" xlink:type="simple">SYNU</abbrev>-1597), fogging; Yunnan, Mengla Co., Menglun Town, <abbrev xmlns:xlink="http://www.w3.org/1999/xlink" xlink:title="Xishuangbanna National Natural Reserve" id="ABBRID0EDBBI" xlink:type="simple">XNNR</abbrev>, 200 m east of the Lvshilin, limestone monsoon rainforest; <named-content xmlns:xlink="http://www.w3.org/1999/xlink" content-type="dwc:verbatimCoordinates" xlink:type="simple"><named-content content-type="geo-json" specific-use="{&#34;type&#34;:&#34;Point&#34;,&#34;coordinates&#34;:[101.282650,21.912817]}" id="NCID0EKBBI" xlink:type="simple">21°54.769'N, 101°16.959'E</named-content></named-content>, 599 ± 14 m; 9.VIII.2011; Zheng G., Zhao Q. &amp; Gao C. leg. <bold><italic>Paratypes</italic>.</bold> China • 2 ♂ (<abbrev xmlns:xlink="http://www.w3.org/1999/xlink" xlink:title="Shenyang Normal University" id="ABBRID0ETBBI" xlink:type="simple">SYNU</abbrev>-1598–99), same data as holotype • 2 ♂ (<abbrev xmlns:xlink="http://www.w3.org/1999/xlink" xlink:title="Shenyang Normal University" id="ABBRID0EXBBI" xlink:type="simple">SYNU</abbrev>-F-4076–77), same data as holotype • 1 ♂ (<abbrev xmlns:xlink="http://www.w3.org/1999/xlink" xlink:title="Shenyang Normal University" id="ABBRID0E2BBI" xlink:type="simple">SYNU</abbrev>-1600), fogging; <abbrev xmlns:xlink="http://www.w3.org/1999/xlink" xlink:title="Xishuangbanna National Natural Reserve" id="ABBRID0E6BBI" xlink:type="simple">XNNR</abbrev>, 48 Km.; <named-content xmlns:xlink="http://www.w3.org/1999/xlink" content-type="dwc:verbatimCoordinates" xlink:type="simple"><named-content content-type="geo-json" specific-use="{&#34;type&#34;:&#34;Point&#34;,&#34;coordinates&#34;:[101.329133,21.978400]}" id="NCID0EGCBI" xlink:type="simple">21°58.704'N, 101°19.748'E</named-content></named-content>, 1088 ± 12 m; 12.VIII.2011; Zhao Q. &amp; Chen Z. leg. • 3 ♀ (<abbrev xmlns:xlink="http://www.w3.org/1999/xlink" xlink:title="Shenyang Normal University" id="ABBRID0ELCBI" xlink:type="simple">SYNU</abbrev>-1559–61), same data as above.</p></tp:treatment-sec><tp:treatment-sec sec-type="material" id="SECID0EPCBI"><title>Additional material.</title><p>China • 4 ♂ (<abbrev xmlns:xlink="http://www.w3.org/1999/xlink" xlink:title="Shenyang Normal University" id="ABBRID0EVCBI" xlink:type="simple">SYNU</abbrev>-F-4007–10), fogging; <abbrev xmlns:xlink="http://www.w3.org/1999/xlink" xlink:title="Xishuangbanna National Natural Reserve" id="ABBRID0EZCBI" xlink:type="simple">XNNR</abbrev>, 48 Km.; <named-content xmlns:xlink="http://www.w3.org/1999/xlink" content-type="dwc:verbatimCoordinates" xlink:type="simple"><named-content content-type="geo-json" specific-use="{&#34;type&#34;:&#34;Point&#34;,&#34;coordinates&#34;:[101.329133,21.978400]}" id="NCID0EADBI" xlink:type="simple">21°58.704'N, 101°19.748'E</named-content></named-content>, 1088 ± 12 m; 12.VIII.2011; Zhao Q. &amp; Chen Z. leg. • 5 ♂ (<abbrev xmlns:xlink="http://www.w3.org/1999/xlink" xlink:title="Shenyang Normal University" id="ABBRID0EFDBI" xlink:type="simple">SYNU</abbrev>-F-4012–16), same data as above • 3 ♂ 1 ♀ (<abbrev xmlns:xlink="http://www.w3.org/1999/xlink" xlink:title="Shenyang Normal University" id="ABBRID0EJDBI" xlink:type="simple">SYNU</abbrev>-F-4027–30), same data as above • 1 ♂ (<abbrev xmlns:xlink="http://www.w3.org/1999/xlink" xlink:title="Shenyang Normal University" id="ABBRID0ENDBI" xlink:type="simple">SYNU</abbrev>-F-4072), same data as above • 4 ♂ (<abbrev xmlns:xlink="http://www.w3.org/1999/xlink" xlink:title="Shenyang Normal University" id="ABBRID0ERDBI" xlink:type="simple">SYNU</abbrev>-F-4085–88), same data as above • 2 ♀ (<abbrev xmlns:xlink="http://www.w3.org/1999/xlink" xlink:title="Shenyang Normal University" id="ABBRID0EVDBI" xlink:type="simple">SYNU</abbrev>-1563–64), same data as above • 6 ♀ (<abbrev xmlns:xlink="http://www.w3.org/1999/xlink" xlink:title="Shenyang Normal University" id="ABBRID0EZDBI" xlink:type="simple">SYNU</abbrev>-F-4328–33), same data as above • 4 ♀ (<abbrev xmlns:xlink="http://www.w3.org/1999/xlink" xlink:title="Shenyang Normal University" id="ABBRID0E4DBI" xlink:type="simple">SYNU</abbrev>-F-4318–21), fogging; <abbrev xmlns:xlink="http://www.w3.org/1999/xlink" xlink:title="Xishuangbanna National Natural Reserve" id="ABBRID0EBEBI" xlink:type="simple">XNNR</abbrev>, 55 Km., secondary forest; <named-content xmlns:xlink="http://www.w3.org/1999/xlink" content-type="dwc:verbatimCoordinates" xlink:type="simple"><named-content content-type="geo-json" specific-use="{&#34;type&#34;:&#34;Point&#34;,&#34;coordinates&#34;:[101.202783,21.966300]}" id="NCID0EIEBI" xlink:type="simple">21°57.978'N, 101°12.167'E</named-content></named-content>, 842 ± 14 m; 18.VIII.2011; Zheng G., Zhao Q. &amp; Gao C. leg. • 1 ♂ (<abbrev xmlns:xlink="http://www.w3.org/1999/xlink" xlink:title="Shenyang Normal University" id="ABBRID0ENEBI" xlink:type="simple">SYNU</abbrev>-F-4018), same data as above, • 2 ♂ (<abbrev xmlns:xlink="http://www.w3.org/1999/xlink" xlink:title="Shenyang Normal University" id="ABBRID0EREBI" xlink:type="simple">SYNU</abbrev>-F-4032–33), fogging; <abbrev xmlns:xlink="http://www.w3.org/1999/xlink" xlink:title="Xishuangbanna National Natural Reserve" id="ABBRID0EVEBI" xlink:type="simple">XNNR</abbrev>, 48 Km.; <named-content xmlns:xlink="http://www.w3.org/1999/xlink" content-type="dwc:verbatimCoordinates" xlink:type="simple"><named-content content-type="geo-json" specific-use="{&#34;type&#34;:&#34;Point&#34;,&#34;coordinates&#34;:[101.162467,21.979400]}" id="NCID0E3EBI" xlink:type="simple">21°58.764'N, 101°09.748'E</named-content></named-content>, 1038 ± 12 m; 10.VIII.2011; Zhao Q. &amp; Chen Z. leg. • 21 ♂ (<abbrev xmlns:xlink="http://www.w3.org/1999/xlink" xlink:title="Shenyang Normal University" id="ABBRID0EBFBI" xlink:type="simple">SYNU</abbrev>-F-4040–60), same data as above • 1 ♂ (<abbrev xmlns:xlink="http://www.w3.org/1999/xlink" xlink:title="Shenyang Normal University" id="ABBRID0EFFBI" xlink:type="simple">SYNU</abbrev>-F-4011), fogging; <abbrev xmlns:xlink="http://www.w3.org/1999/xlink" xlink:title="Xishuangbanna National Natural Reserve" id="ABBRID0EJFBI" xlink:type="simple">XNNR</abbrev>, 55 Km., the valley forest beside the artificial fishpond; <named-content xmlns:xlink="http://www.w3.org/1999/xlink" content-type="dwc:verbatimCoordinates" xlink:type="simple"><named-content content-type="geo-json" specific-use="{&#34;type&#34;:&#34;Point&#34;,&#34;coordinates&#34;:[101.202450,21.964717]}" id="NCID0EQFBI" xlink:type="simple">21°57.883'N, 101°12.147'E</named-content></named-content>, 839 ± 18 m; 15.VIII.2011; Zheng G., Zhao Q. &amp; Gao C. leg. • 6 ♂ (<abbrev xmlns:xlink="http://www.w3.org/1999/xlink" xlink:title="Shenyang Normal University" id="ABBRID0EVFBI" xlink:type="simple">SYNU</abbrev>-F-4061–66), fogging; <abbrev xmlns:xlink="http://www.w3.org/1999/xlink" xlink:title="Xishuangbanna National Natural Reserve" id="ABBRID0EZFBI" xlink:type="simple">XNNR</abbrev>, 55 Km., about 1 km up the hill, seasonal rainforest; <named-content xmlns:xlink="http://www.w3.org/1999/xlink" content-type="dwc:verbatimCoordinates" xlink:type="simple"><named-content content-type="geo-json" specific-use="{&#34;type&#34;:&#34;Point&#34;,&#34;coordinates&#34;:[101.204117,21.965817]}" id="NCID0EAGBI" xlink:type="simple">21°57.949'N, 101°12.247'E</named-content></named-content>, 788 ± 20 m; 13.VIII.2011; Zheng G., Zhao Q. &amp; Gao C. leg. • 6 ♂ (<abbrev xmlns:xlink="http://www.w3.org/1999/xlink" xlink:title="Shenyang Normal University" id="ABBRID0EFGBI" xlink:type="simple">SYNU</abbrev>-F-4034–39), fogging; <abbrev xmlns:xlink="http://www.w3.org/1999/xlink" xlink:title="Xishuangbanna National Natural Reserve" id="ABBRID0EJGBI" xlink:type="simple">XNNR</abbrev>, 55 Km., about 1 km up the hill, seasonal rainforest; <named-content xmlns:xlink="http://www.w3.org/1999/xlink" content-type="dwc:verbatimCoordinates" xlink:type="simple"><named-content content-type="geo-json" specific-use="{&#34;type&#34;:&#34;Point&#34;,&#34;coordinates&#34;:[101.205083,21.965583]}" id="NCID0EQGBI" xlink:type="simple">21°57.935'N, 101°12.305'E</named-content></named-content>, 781 ± 17 m; 13.VIII.2011; Zheng G., Zhao Q. &amp; Gao C. leg. • 3 ♂ (<abbrev xmlns:xlink="http://www.w3.org/1999/xlink" xlink:title="Shenyang Normal University" id="ABBRID0EVGBI" xlink:type="simple">SYNU</abbrev>-F-4073–75), same data as above • 1 ♂ 3 ♀ (<abbrev xmlns:xlink="http://www.w3.org/1999/xlink" xlink:title="Shenyang Normal University" id="ABBRID0EZGBI" xlink:type="simple">SYNU</abbrev>-F-4019–22), fogging; Xiaolongha Vill., Biodiversity corridor, seasonal rainforest; <named-content xmlns:xlink="http://www.w3.org/1999/xlink" content-type="dwc:verbatimCoordinates" xlink:type="simple"><named-content content-type="geo-json" specific-use="{&#34;type&#34;:&#34;Point&#34;,&#34;coordinates&#34;:[101.616583,21.403550]}" id="NCID0EAHBI" xlink:type="simple">21°24.213'N, 101°36.995'E</named-content></named-content>, 834 ± 15 m; 3.VII.2012; Zhao Q. &amp; Chen Z. leg. • 1 ♂ (<abbrev xmlns:xlink="http://www.w3.org/1999/xlink" xlink:title="Shenyang Normal University" id="ABBRID0EFHBI" xlink:type="simple">SYNU</abbrev>-F-4031), fogging; Jinghong City, Guanping Town, seasonal rainforest; <named-content xmlns:xlink="http://www.w3.org/1999/xlink" content-type="dwc:verbatimCoordinates" xlink:type="simple"><named-content content-type="geo-json" specific-use="{&#34;type&#34;:&#34;Point&#34;,&#34;coordinates&#34;:[100.887517,21.222550]}" id="NCID0EMHBI" xlink:type="simple">21°13.353'N, 100°53.251'E</named-content></named-content>, 832 ± 12 m; 21.VII.2012; Zhao Q. &amp; Chen Z. leg. • 14 ♂ (<abbrev xmlns:xlink="http://www.w3.org/1999/xlink" xlink:title="Shenyang Normal University" id="ABBRID0ERHBI" xlink:type="simple">SYNU</abbrev>-F-4067–70), fogging; <abbrev xmlns:xlink="http://www.w3.org/1999/xlink" xlink:title="Xishuangbanna National Natural Reserve" id="ABBRID0EVHBI" xlink:type="simple">XNNR</abbrev>, 200 m east of the Lvshilin, limestone monsoon rainforest; <named-content xmlns:xlink="http://www.w3.org/1999/xlink" content-type="dwc:verbatimCoordinates" xlink:type="simple"><named-content content-type="geo-json" specific-use="{&#34;type&#34;:&#34;Point&#34;,&#34;coordinates&#34;:[101.280717,21.910283]}" id="NCID0E3HBI" xlink:type="simple">21°54.617'N, 101°16.843'E</named-content></named-content>, 738 ± 17 m; 7.VIII.2011; Zheng G., Zhao Q. &amp; Gao C. leg. • 1 ♂ (<abbrev xmlns:xlink="http://www.w3.org/1999/xlink" xlink:title="Shenyang Normal University" id="ABBRID0EBIBI" xlink:type="simple">SYNU</abbrev>-F-4089), fogging; <abbrev xmlns:xlink="http://www.w3.org/1999/xlink" xlink:title="Xishuangbanna Tropical Botanical Garden" id="ABBRID0EFIBI" xlink:type="simple">XTBG</abbrev>, Ficus microcarpa forest; <named-content xmlns:xlink="http://www.w3.org/1999/xlink" content-type="dwc:verbatimCoordinates" xlink:type="simple"><named-content content-type="geo-json" specific-use="{&#34;type&#34;:&#34;Point&#34;,&#34;coordinates&#34;:[101.266433,21.571400]}" id="NCID0EMIBI" xlink:type="simple">21°34.284'N, 101°15.986'E</named-content></named-content>, 538 ± 9 m; 22.VIII.2011; Zheng G., Zhao Q. &amp; Gao C. leg.</p></tp:treatment-sec><tp:treatment-sec sec-type="diagnosis" id="SECID0ERIBI"><title>Diagnosis.</title><p>The new species is similar to <italic><tp:taxon-name><tp:taxon-name-part taxon-name-part-type="genus" reg="Orchestina">O.</tp:taxon-name-part> <tp:taxon-name-part taxon-name-part-type="species" reg="codalmasi">codalmasi</tp:taxon-name-part></tp:taxon-name></italic> Wunderlich, 2011 (female unknown) and <italic><tp:taxon-name><tp:taxon-name-part taxon-name-part-type="genus" reg="Orchestina">O.</tp:taxon-name-part> <tp:taxon-name-part taxon-name-part-type="species" reg="longituba">longituba</tp:taxon-name-part></tp:taxon-name></italic> sp. nov. in the strongly coiled sperm duct and the enlarged palpal tibia, but can be distinguished from <italic><tp:taxon-name><tp:taxon-name-part taxon-name-part-type="genus" reg="Orchestina">O.</tp:taxon-name-part> <tp:taxon-name-part taxon-name-part-type="species" reg="codalmasi">codalmasi</tp:taxon-name-part></tp:taxon-name></italic> by the very long tube-shaped embolus (vs short; cf. Fig. <xref ref-type="fig" rid="F21">21A, B, D</xref> and <xref ref-type="bibr" rid="B16">Wunderlich 2008</xref>: fig. 7); from <italic><tp:taxon-name><tp:taxon-name-part taxon-name-part-type="genus" reg="Orchestina">O.</tp:taxon-name-part> <tp:taxon-name-part taxon-name-part-type="species" reg="longituba">longituba</tp:taxon-name-part></tp:taxon-name></italic> by palpal tibia wider than bulbus (vs narrower; cf. Fig. <xref ref-type="fig" rid="F21">21A, B</xref> and Fig. <xref ref-type="fig" rid="F12">12A, B</xref>), the tongue-shaped labium (vs diamond-shaped; cf. Fig. <xref ref-type="fig" rid="F21">21C</xref> and Fig. <xref ref-type="fig" rid="F12">12C</xref>) and the saddle-shaped marking on epigaster (vs lacking; cf. Fig. <xref ref-type="fig" rid="F20">20H</xref> and Fig. <xref ref-type="fig" rid="F11">11H</xref>).</p></tp:treatment-sec><tp:treatment-sec sec-type="description" id="SECID0EDLBI"><title>Description.</title><p><bold>Male</bold> (holotype). <bold><italic>Body</italic></bold>: habitus as in Fig. <xref ref-type="fig" rid="F19">19A–C</xref>; body length 1.05. <bold><italic>Carapace</italic></bold> (Fig. <xref ref-type="fig" rid="F19">19E, G</xref>): 0.58 long, 0.41 wide. <bold><italic>Eyes</italic></bold> as in Fig. <xref ref-type="fig" rid="F19">19D, E</xref>. Clypeus as in Fig. <xref ref-type="fig" rid="F19">19D</xref>. <bold><italic>Sternum</italic></bold> (Fig. <xref ref-type="fig" rid="F19">19F</xref>): longer than wide. <bold><italic>Mouthparts</italic></bold> (Figs <xref ref-type="fig" rid="F19">19F</xref>, <xref ref-type="fig" rid="F21">21C</xref>): labium tongue-shaped, not fused to sternum; endites strongly sclerotized, with serrula in single row, outer margin smoothly curved. <bold><italic>Abdomen</italic></bold>: ovoid, 0.58 long; dorsum soft portions pale white, without color pattern. <bold><italic>Legs</italic></bold>: yellow, without color pattern; femur IV thickened, wider than femora I−III. <bold><italic>Palp</italic></bold> (Fig. <xref ref-type="fig" rid="F21">21A, B, D, E</xref>): tibia strongly enlarged, length/width = 1.49, cymbium elongated ovoid; bulb pear-shaped in lateral view, with ventral side strongly protruding proximally, ca 0.99× as wide as tibia; the sperm duct with two loops in prolateral view; embolus long tube-shaped, with a basal node (Fig. <xref ref-type="fig" rid="F21">21A, B</xref>).</p><fig id="F19" position="float" orientation="portrait"><object-id xmlns:xlink="http://www.w3.org/1999/xlink" content-type="doi" xlink:type="simple">10.3897/zookeys.1249.163886.figure19</object-id><object-id xmlns:xlink="http://www.w3.org/1999/xlink" content-type="arpha" xlink:type="simple">9C9D953A-E268-5F46-B10C-CEDF36180C91</object-id><label>Figure 19.</label><caption><p><italic><tp:taxon-name><tp:taxon-name-part taxon-name-part-type="genus" reg="Orchestina">Orchestina</tp:taxon-name-part> <tp:taxon-name-part taxon-name-part-type="species" reg="sublongituba">sublongituba</tp:taxon-name-part></tp:taxon-name></italic> sp. nov., holotype male. A–C. Habitus, dorsal, ventral and lateral views; D–G. Prosoma, anterior, dorsal, ventral and lateral views. Scale bars: 0.4 mm (A–C); 0.2 mm (D–G).</p></caption><graphic xmlns:xlink="http://www.w3.org/1999/xlink" xlink:href="zookeys-1249-247_article-163886__-g019.jpg" position="float" orientation="portrait" xlink:type="simple" id="oo_1401273.jpg"><uri content-type="original_file" xlink:type="simple">https://binary.pensoft.net/fig/1401273</uri></graphic></fig><p><bold>Female</bold> (<abbrev xmlns:xlink="http://www.w3.org/1999/xlink" xlink:title="Shenyang Normal University" id="ABBRID0EDOBI" xlink:type="simple">SYNU</abbrev>-1559). Same as male except as noted. <bold><italic>Body</italic></bold>: habitus as in Fig. <xref ref-type="fig" rid="F20">20A–C</xref>; body length 1.20. <bold><italic>Carapace</italic></bold> (Fig. <xref ref-type="fig" rid="F20">20E, G</xref>): 0.59 long, 0.42 wide. <bold><italic>Abdomen</italic></bold>: 0.62 long. <bold><italic>Epigaster</italic></bold> (Fig. <xref ref-type="fig" rid="F20">20H</xref>): without special external features, with a saddle-shaped marking visible through cuticle.</p><fig id="F20" position="float" orientation="portrait"><object-id xmlns:xlink="http://www.w3.org/1999/xlink" content-type="doi" xlink:type="simple">10.3897/zookeys.1249.163886.figure20</object-id><object-id xmlns:xlink="http://www.w3.org/1999/xlink" content-type="arpha" xlink:type="simple">5C6E7C77-C3C8-5B04-BFDB-39555B2FABBC</object-id><label>Figure 20.</label><caption><p><italic><tp:taxon-name><tp:taxon-name-part taxon-name-part-type="genus" reg="Orchestina">Orchestina</tp:taxon-name-part> <tp:taxon-name-part taxon-name-part-type="species" reg="sublongituba">sublongituba</tp:taxon-name-part></tp:taxon-name></italic> sp. nov., paratype female. A–C. Habitus, dorsal, ventral and lateral views; D–G. Prosoma, anterior, dorsal, ventral and lateral views; H. Epigaster, ventral view, arrow shows the marking. Scale bars: 0.4 mm (A–C); 0.2 mm (D–H).</p></caption><graphic xmlns:xlink="http://www.w3.org/1999/xlink" xlink:href="zookeys-1249-247_article-163886__-g020.jpg" position="float" orientation="portrait" xlink:type="simple" id="oo_1401274.jpg"><uri content-type="original_file" xlink:type="simple">https://binary.pensoft.net/fig/1401274</uri></graphic></fig><p><bold><italic>Endogyne</italic></bold> (Fig. <xref ref-type="fig" rid="F21">21F, G</xref>): with stout medial clavate sclerite (<abbrev xmlns:xlink="http://www.w3.org/1999/xlink" xlink:title="anterior uterine sclerite" id="ABBRID0ENQBI" xlink:type="simple">AUS</abbrev>), provided with pair of long lateral protrusions (<abbrev xmlns:xlink="http://www.w3.org/1999/xlink" xlink:title="protrusion" id="ABBRID0ERQBI" xlink:type="simple">Pr</abbrev>); anterior receptaculum (<abbrev xmlns:xlink="http://www.w3.org/1999/xlink" xlink:title="anterior receptaculum" id="ABBRID0EVQBI" xlink:type="simple">ARe</abbrev>) rounded, semitransparent, slightly longer than <abbrev xmlns:xlink="http://www.w3.org/1999/xlink" xlink:title="anterior uterine sclerite" id="ABBRID0EZQBI" xlink:type="simple">AUS</abbrev>; posterior plate (<abbrev xmlns:xlink="http://www.w3.org/1999/xlink" xlink:title="posterior plate" id="ABBRID0E4QBI" xlink:type="simple">PP</abbrev>) present, large.</p><fig id="F21" position="float" orientation="portrait"><object-id xmlns:xlink="http://www.w3.org/1999/xlink" content-type="doi" xlink:type="simple">10.3897/zookeys.1249.163886.figure21</object-id><object-id xmlns:xlink="http://www.w3.org/1999/xlink" content-type="arpha" xlink:type="simple">2079444D-D9B9-5E87-A19E-A9B31CB1DDEA</object-id><label>Figure 21.</label><caption><p><italic><tp:taxon-name><tp:taxon-name-part taxon-name-part-type="genus" reg="Orchestina">Orchestina</tp:taxon-name-part> <tp:taxon-name-part taxon-name-part-type="species" reg="sublongituba">sublongituba</tp:taxon-name-part></tp:taxon-name></italic> sp. nov. A, B, E. Left palp, prolateral, retrolateral and dorsal views, arrows in Fig. A, B show the node; C. Endites and labium, ventral view; D. Distal part of bulb, prolateral view; F, G. Endogyne, ventral and dorsal views. Abbreviations: <abbrev xmlns:xlink="http://www.w3.org/1999/xlink" xlink:title="anterior receptaculum" id="ABBRID0EURBI" xlink:type="simple">ARe</abbrev> = anterior receptaculum; <abbrev xmlns:xlink="http://www.w3.org/1999/xlink" xlink:title="anterior uterine sclerite" id="ABBRID0EYRBI" xlink:type="simple">AUS</abbrev> = anterior uterine sclerite; <abbrev xmlns:xlink="http://www.w3.org/1999/xlink" xlink:title="posterior plate" id="ABBRID0E3RBI" xlink:type="simple">PP</abbrev> = posterior plate; <abbrev xmlns:xlink="http://www.w3.org/1999/xlink" xlink:title="protrusion" id="ABBRID0EASBI" xlink:type="simple">Pr</abbrev> = protrusion. Scale bars: 0.2 mm (A, B, D, E); 0.1 mm (C, F, G).</p></caption><graphic xmlns:xlink="http://www.w3.org/1999/xlink" xlink:href="zookeys-1249-247_article-163886__-g021.jpg" position="float" orientation="portrait" xlink:type="simple" id="oo_1401275.jpg"><uri content-type="original_file" xlink:type="simple">https://binary.pensoft.net/fig/1401275</uri></graphic></fig></tp:treatment-sec><tp:treatment-sec sec-type="distribution" id="SECID0EJSBI"><title>Distribution.</title><p>Known only from the type locality.</p></tp:treatment-sec><tp:treatment-sec sec-type="etymology" id="SECID0EOSBI"><title>Etymology.</title><p>The specific name refers to the similarities to <italic><tp:taxon-name><tp:taxon-name-part taxon-name-part-type="genus" reg="Orchestina">O.</tp:taxon-name-part> <tp:taxon-name-part taxon-name-part-type="species" reg="longituba">longituba</tp:taxon-name-part></tp:taxon-name></italic> sp. nov.</p></tp:treatment-sec><tp:treatment-sec><!--Section generated to contain objects referenced in tp:taxon-treatment.--><fig id="F12" position="float" orientation="portrait"><object-id xmlns:xlink="http://www.w3.org/1999/xlink" content-type="doi" xlink:type="simple">10.3897/zookeys.1249.163886.figure12</object-id><object-id xmlns:xlink="http://www.w3.org/1999/xlink" content-type="arpha" xlink:type="simple">20D143EE-B5A4-5AF9-8B04-141B05010FBC</object-id><label>Figure 12.</label><caption><p><italic><tp:taxon-name><tp:taxon-name-part taxon-name-part-type="genus" reg="Orchestina">Orchestina</tp:taxon-name-part> <tp:taxon-name-part taxon-name-part-type="species" reg="longituba">longituba</tp:taxon-name-part></tp:taxon-name></italic> sp. nov. A, B, D. Left palp, prolateral, retrolateral and dorsal views, arrows in A, B. show the basal node; C. Endites and labium, ventral view; E, F. Endogyne, ventral and dorsal views. Abbreviations: <abbrev xmlns:xlink="http://www.w3.org/1999/xlink" xlink:title="anterior receptaculum" id="ABBRID0EG1BG" xlink:type="simple">ARe</abbrev> = anterior receptaculum; <abbrev xmlns:xlink="http://www.w3.org/1999/xlink" xlink:title="anterior uterine sclerite" id="ABBRID0EK1BG" xlink:type="simple">AUS</abbrev> = anterior uterine sclerite; <abbrev xmlns:xlink="http://www.w3.org/1999/xlink" xlink:title="posterior plate" id="ABBRID0EO1BG" xlink:type="simple">PP</abbrev> = posterior plate; <abbrev xmlns:xlink="http://www.w3.org/1999/xlink" xlink:title="protrusion" id="ABBRID0ES1BG" xlink:type="simple">Pr</abbrev> = protrusion. Scale bars: 0.2 mm (A, B, D); 0.1 mm (C, E, F).</p></caption><graphic xmlns:xlink="http://www.w3.org/1999/xlink" xlink:href="zookeys-1249-247_article-163886__-g012.jpg" position="float" orientation="portrait" xlink:type="simple" id="oo_1401266.jpg"><uri content-type="original_file" xlink:type="simple">https://binary.pensoft.net/fig/1401266</uri></graphic></fig><fig id="F11" position="float" orientation="portrait"><object-id xmlns:xlink="http://www.w3.org/1999/xlink" content-type="doi" xlink:type="simple">10.3897/zookeys.1249.163886.figure11</object-id><object-id xmlns:xlink="http://www.w3.org/1999/xlink" content-type="arpha" xlink:type="simple">A4717E57-967F-5BE9-BC21-A7E794FD85B9</object-id><label>Figure 11.</label><caption><p><italic><tp:taxon-name><tp:taxon-name-part taxon-name-part-type="genus" reg="Orchestina">Orchestina</tp:taxon-name-part> <tp:taxon-name-part taxon-name-part-type="species" reg="longituba">longituba</tp:taxon-name-part></tp:taxon-name></italic> sp. nov., paratype female. A–C. Habitus, dorsal, ventral and lateral views; D–G. Prosoma, anterior, dorsal, ventral and lateral views; H. Epigaster, ventral view. Scale bars: 0.4 mm (A–C); 0.2 mm (D–H).</p></caption><graphic xmlns:xlink="http://www.w3.org/1999/xlink" xlink:href="zookeys-1249-247_article-163886__-g011.jpg" position="float" orientation="portrait" xlink:type="simple" id="oo_1401265.jpg"><uri content-type="original_file" xlink:type="simple">https://binary.pensoft.net/fig/1401265</uri></graphic></fig></tp:treatment-sec><ref-list><ref id="B16"><mixed-citation xmlns:xlink="http://www.w3.org/1999/xlink" xlink:type="simple"><person-group><name name-style="western"><surname>Wunderlich</surname><given-names>J</given-names></name></person-group> (<year>2008</year>) Descriptions of fossil spider (<tp:taxon-name><tp:taxon-name-part taxon-name-part-type="order">Araneae</tp:taxon-name-part></tp:taxon-name>) taxa mainly in Baltic amber, as well as on certain related extant taxa. Beiträge zur Araneologie 5: 44–139, 803–804, 813–818.</mixed-citation></ref></ref-list></tp:taxon-treatment>
