# Supplementary material for: ﻿A survey of Orchestina Simon, 1882 (Araneae, Oonopidae) from Xishuangbanna, China, with descriptions of eight new species
Source: Zookeys. 2025 Aug 25;1249:247–88. doi: 10.3897/zookeys.1249.163886 (PMC12402817; doi:10.3897/zookeys.1249.163886)
Supplement: XML Treatment for Orchestina tentoria [file zookeys.1249.163886-treatment8.xml]

<!DOCTYPE tp:taxon-treatment
  PUBLIC "-//TaxonX//DTD Taxonomic Treatment Publishing DTD v0 20100105//EN" "tax-treatment-NSO.dtd">
<tp:taxon-treatment xmlns:tp="http://www.plazi.org/taxpub"><tp:treatment-meta><kwd-group><label>Taxon classification</label><kwd>
                <named-content content-type="kingdom">Animalia</named-content>
              </kwd></kwd-group><mixed-citation publication-type="journal"><person-group><name><surname>Song</surname><given-names>Chenxue</given-names></name><name><surname>Bian</surname><given-names>Dongju</given-names></name><name><surname>Tong</surname><given-names>Yanfeng</given-names></name><name><surname>Li</surname><given-names>Shuqiang</given-names></name></person-group><article-title>﻿A survey of <italic><tp:taxon-name><tp:taxon-name-part taxon-name-part-type="genus" reg="Orchestina">Orchestina</tp:taxon-name-part></tp:taxon-name></italic> Simon, 1882 (<tp:taxon-name><tp:taxon-name-part taxon-name-part-type="order">Araneae</tp:taxon-name-part></tp:taxon-name>, <tp:taxon-name><tp:taxon-name-part taxon-name-part-type="family">Oonopidae</tp:taxon-name-part></tp:taxon-name>) from Xishuangbanna, China, with descriptions of eight new species</article-title><source>Zookeys</source><day>25</day><month>08</month><year>2025</year><volume>1249</volume><fpage>247</fpage><lpage>288</lpage><pub-id pub-id-type="doi">10.3897/zookeys.1249.163886</pub-id></mixed-citation></tp:treatment-meta><tp:nomenclature><label>﻿</label><tp:taxon-name><object-id xmlns:xlink="http://www.w3.org/1999/xlink" content-type="arpha" xlink:type="simple">8EBB26FB-BFA5-5E3E-9034-0EA028FE0EA0</object-id>
              <tp:taxon-name-part taxon-name-part-type="genus" reg="Orchestina">Orchestina</tp:taxon-name-part>
              <tp:taxon-name-part taxon-name-part-type="species" reg="tentoria">tentoria</tp:taxon-name-part>
              <object-id xmlns:xlink="http://www.w3.org/1999/xlink" content-type="zoobank" xlink:type="simple">https://zoobank.org/43B51F79-9F61-42A5-99BA-C5E1DF710471</object-id>
            </tp:taxon-name><tp:taxon-authority>Tong &amp; Li</tp:taxon-authority><tp:taxon-status xmlns:xlink="http://www.w3.org/1999/xlink" xlink:type="simple">sp. nov.</tp:taxon-status><xref ref-type="fig" rid="F22">Figs 22</xref><xref ref-type="fig" rid="F23">, 23</xref><xref ref-type="fig" rid="F24">, 24</xref></tp:nomenclature><tp:treatment-sec sec-type="type material" id="SECID0EWUBI"><title>Type material.</title><p><bold><italic>Holotype</italic></bold> China • ♂ (<abbrev xmlns:xlink="http://www.w3.org/1999/xlink" xlink:title="Shenyang Normal University" id="ABBRID0EBVBI" xlink:type="simple">SYNU</abbrev>-1579), fogging; Yunnan, Mengla Co., Menglun Town, <abbrev xmlns:xlink="http://www.w3.org/1999/xlink" xlink:title="Xishuangbanna National Natural Reserve" id="ABBRID0EFVBI" xlink:type="simple">XNNR</abbrev>, 48 Km.; <named-content xmlns:xlink="http://www.w3.org/1999/xlink" content-type="dwc:verbatimCoordinates" xlink:type="simple"><named-content content-type="geo-json" specific-use="{&#34;type&#34;:&#34;Point&#34;,&#34;coordinates&#34;:[101.329133,21.978400]}" id="NCID0EMVBI" xlink:type="simple">21°58.704'N, 101°19.748'E</named-content></named-content>, 1088 ± 12 m; 12.VIII.2011; Zhao Q. &amp; Chen Z. leg. <bold><italic>Paratypes</italic>.</bold> China • 2 ♂ (<abbrev xmlns:xlink="http://www.w3.org/1999/xlink" xlink:title="Shenyang Normal University" id="ABBRID0EVVBI" xlink:type="simple">SYNU</abbrev>-1581–82), same data as holotype • 3 ♀ (<abbrev xmlns:xlink="http://www.w3.org/1999/xlink" xlink:title="Shenyang Normal University" id="ABBRID0EZVBI" xlink:type="simple">SYNU</abbrev>-1553–55), same data as holotype • 1 ♀ (<abbrev xmlns:xlink="http://www.w3.org/1999/xlink" xlink:title="Shenyang Normal University" id="ABBRID0E4VBI" xlink:type="simple">SYNU</abbrev>-1556), same data as holotype • 2 ♀ (<abbrev xmlns:xlink="http://www.w3.org/1999/xlink" xlink:title="Shenyang Normal University" id="ABBRID0EBWBI" xlink:type="simple">SYNU</abbrev>-1557–58), same data as holotype • 1 ♂ (<abbrev xmlns:xlink="http://www.w3.org/1999/xlink" xlink:title="Shenyang Normal University" id="ABBRID0EFWBI" xlink:type="simple">SYNU</abbrev>-1580), fogging; same data as holotype.</p></tp:treatment-sec><tp:treatment-sec sec-type="material" id="SECID0EJWBI"><title>Additional material.</title><p>China • 3 ♂ (<abbrev xmlns:xlink="http://www.w3.org/1999/xlink" xlink:title="Shenyang Normal University" id="ABBRID0EPWBI" xlink:type="simple">SYNU</abbrev>-F-3740–42), same data as holotype • 2 ♂ (<abbrev xmlns:xlink="http://www.w3.org/1999/xlink" xlink:title="Shenyang Normal University" id="ABBRID0ETWBI" xlink:type="simple">SYNU</abbrev>-F-3747–48), same data as holotype • 4 ♂ (<abbrev xmlns:xlink="http://www.w3.org/1999/xlink" xlink:title="Shenyang Normal University" id="ABBRID0EXWBI" xlink:type="simple">SYNU</abbrev>-F-3750–53), same data as holotype • 4 ♂ (<abbrev xmlns:xlink="http://www.w3.org/1999/xlink" xlink:title="Shenyang Normal University" id="ABBRID0E2WBI" xlink:type="simple">SYNU</abbrev>-F-3766–69), same data as holotype • 2 ♂ (<abbrev xmlns:xlink="http://www.w3.org/1999/xlink" xlink:title="Shenyang Normal University" id="ABBRID0E6WBI" xlink:type="simple">SYNU</abbrev>-F-3771–72), same data as holotype • 1 ♂ (<abbrev xmlns:xlink="http://www.w3.org/1999/xlink" xlink:title="Shenyang Normal University" id="ABBRID0EDXBI" xlink:type="simple">SYNU</abbrev>-F-3773), same data as holotype • 2 ♀ (<abbrev xmlns:xlink="http://www.w3.org/1999/xlink" xlink:title="Shenyang Normal University" id="ABBRID0EHXBI" xlink:type="simple">SYNU</abbrev>-F-4269–70), same data as holotype • 6 ♀ (<abbrev xmlns:xlink="http://www.w3.org/1999/xlink" xlink:title="Shenyang Normal University" id="ABBRID0ELXBI" xlink:type="simple">SYNU</abbrev>-F-4271–76), same data as holotype • 7 ♀ (<abbrev xmlns:xlink="http://www.w3.org/1999/xlink" xlink:title="Shenyang Normal University" id="ABBRID0EPXBI" xlink:type="simple">SYNU</abbrev>-F-4280–86), same data as holotype • 1 ♀ (<abbrev xmlns:xlink="http://www.w3.org/1999/xlink" xlink:title="Shenyang Normal University" id="ABBRID0ETXBI" xlink:type="simple">SYNU</abbrev>-F-4302), same data as holotype • 1 ♀ (<abbrev xmlns:xlink="http://www.w3.org/1999/xlink" xlink:title="Shenyang Normal University" id="ABBRID0EXXBI" xlink:type="simple">SYNU</abbrev>-F-4303), same data as holotype • 12 ♂ (<abbrev xmlns:xlink="http://www.w3.org/1999/xlink" xlink:title="Shenyang Normal University" id="ABBRID0E2XBI" xlink:type="simple">SYNU</abbrev>-F-3754–65), fogging; <abbrev xmlns:xlink="http://www.w3.org/1999/xlink" xlink:title="Xishuangbanna National Natural Reserve" id="ABBRID0E6XBI" xlink:type="simple">XNNR</abbrev>, 48 Km.; <named-content xmlns:xlink="http://www.w3.org/1999/xlink" content-type="dwc:verbatimCoordinates" xlink:type="simple"><named-content content-type="geo-json" specific-use="{&#34;type&#34;:&#34;Point&#34;,&#34;coordinates&#34;:[101.162467,21.979400]}" id="NCID0EGYBI" xlink:type="simple">21°58.764'N, 101°09.748'E</named-content></named-content>, 1038 ± 12 m; 10.VIII.2011; Zhao Q. &amp; Chen Z. leg. • 1 ♂ (<abbrev xmlns:xlink="http://www.w3.org/1999/xlink" xlink:title="Shenyang Normal University" id="ABBRID0ELYBI" xlink:type="simple">SYNU</abbrev>-F-4004), same data as above • 2 ♀ (<abbrev xmlns:xlink="http://www.w3.org/1999/xlink" xlink:title="Shenyang Normal University" id="ABBRID0EPYBI" xlink:type="simple">SYNU</abbrev>-F-4267–68), same data as above • 15 ♀ (<abbrev xmlns:xlink="http://www.w3.org/1999/xlink" xlink:title="Shenyang Normal University" id="ABBRID0ETYBI" xlink:type="simple">SYNU</abbrev>-F-4287–4301), same data as above • 4 ♂ (<abbrev xmlns:xlink="http://www.w3.org/1999/xlink" xlink:title="Shenyang Normal University" id="ABBRID0EXYBI" xlink:type="simple">SYNU</abbrev>-F-3743–46), fogging; <abbrev xmlns:xlink="http://www.w3.org/1999/xlink" xlink:title="Xishuangbanna National Natural Reserve" id="ABBRID0E2YBI" xlink:type="simple">XNNR</abbrev>, 55 Km., about 1 km up the hill, seasonal rainforest; <named-content xmlns:xlink="http://www.w3.org/1999/xlink" content-type="dwc:verbatimCoordinates" xlink:type="simple"><named-content content-type="geo-json" specific-use="{&#34;type&#34;:&#34;Point&#34;,&#34;coordinates&#34;:[101.205083,21.965583]}" id="NCID0ECZBI" xlink:type="simple">21°57.935'N, 101°12.305'E</named-content></named-content>, 781 ± 17 m; 13.VIII.2011; Zheng G., Zhao Q. &amp; Gao C. leg. • 2 ♀ (<abbrev xmlns:xlink="http://www.w3.org/1999/xlink" xlink:title="Shenyang Normal University" id="ABBRID0EHZBI" xlink:type="simple">SYNU</abbrev>-F-4277–78), same data as above • 1 ♀ (<abbrev xmlns:xlink="http://www.w3.org/1999/xlink" xlink:title="Shenyang Normal University" id="ABBRID0ELZBI" xlink:type="simple">SYNU</abbrev>-F-4279), fogging; <abbrev xmlns:xlink="http://www.w3.org/1999/xlink" xlink:title="Xishuangbanna National Natural Reserve" id="ABBRID0EPZBI" xlink:type="simple">XNNR</abbrev>, 55 Km., about 1 km up the hill, seasonal rainforest; <named-content xmlns:xlink="http://www.w3.org/1999/xlink" content-type="dwc:verbatimCoordinates" xlink:type="simple"><named-content content-type="geo-json" specific-use="{&#34;type&#34;:&#34;Point&#34;,&#34;coordinates&#34;:[101.204117,21.965817]}" id="NCID0EWZBI" xlink:type="simple">21°57.949'N, 101°12.247'E</named-content></named-content>, 788 ± 20 m; 13.VIII.2011; Zheng G., Zhao Q. &amp; Gao C. leg. • 1 ♀ (<abbrev xmlns:xlink="http://www.w3.org/1999/xlink" xlink:title="Shenyang Normal University" id="ABBRID0E2ZBI" xlink:type="simple">SYNU</abbrev>-F-4266), fogging; Nanshahe Vill., seasonal rainforest; <named-content xmlns:xlink="http://www.w3.org/1999/xlink" content-type="dwc:verbatimCoordinates" xlink:type="simple"><named-content content-type="geo-json" specific-use="{&#34;type&#34;:&#34;Point&#34;,&#34;coordinates&#34;:[101.573300,21.603350]}" id="NCID0EC1BI" xlink:type="simple">21°36.201'N, 101°34.398'E</named-content></named-content>, 826 ± 43 m; 14.VII.2012; Zhao Q. &amp; Chen Z. leg.</p></tp:treatment-sec><tp:treatment-sec sec-type="diagnosis" id="SECID0EH1BI"><title>Diagnosis.</title><p>The new species is similar to <italic><tp:taxon-name><tp:taxon-name-part taxon-name-part-type="genus" reg="Orchestina">Orchestina</tp:taxon-name-part> <tp:taxon-name-part taxon-name-part-type="species" reg="bialata">bialata</tp:taxon-name-part></tp:taxon-name></italic> Liu, Xiao &amp; Xu, 2016 in the enlarged palpal tibiae and the shape of male endites, but can be distinguished by the sperm duct with five loops (vs four loops; cf. Fig. <xref ref-type="fig" rid="F24">24A</xref> and <xref ref-type="bibr" rid="B4">Liu et al. 2019</xref>: fig. 7A), the tongue-shaped labium (vs diamond-shaped; cf. Fig. <xref ref-type="fig" rid="F23">23C</xref> and <xref ref-type="bibr" rid="B4">Liu et al. 2019</xref>: figs 6F, 8D) and the tent-shaped marking of female epigaster (vs triangular; cf. Fig. <xref ref-type="fig" rid="F23">23H</xref> and <xref ref-type="bibr" rid="B3">Liu et al. 2016</xref>: fig. 5F).</p></tp:treatment-sec><tp:treatment-sec sec-type="description" id="SECID0EQ2BI"><title>Description.</title><p><bold>Male</bold> (holotype). <bold><italic>Body</italic></bold>: habitus as in Fig. <xref ref-type="fig" rid="F22">22A–C</xref>; body length 1.28. <bold><italic>Carapace</italic></bold> (Fig. <xref ref-type="fig" rid="F22">22E, G</xref>): 0.57 long, 0.45 wide. <bold><italic>Eyes</italic></bold> as in Fig. <xref ref-type="fig" rid="F22">22D, E</xref>. <bold><italic>Clypeus</italic></bold> as in Fig. <xref ref-type="fig" rid="F22">22D</xref>. <bold><italic>Sternum</italic></bold> as in Fig. <xref ref-type="fig" rid="F22">22F</xref>. <bold><italic>Mouthparts</italic></bold> (Figs <xref ref-type="fig" rid="F22">22D, F</xref>, <xref ref-type="fig" rid="F24">24C</xref>): labium tongue-shaped, not fused to sternum, anterior margin not indented at middle; endites strongly sclerotized, with serrula in single row, outer margin strongly curved. <bold><italic>Abdomen</italic></bold> ovoid, 0.59 long; dorsum soft portions pale white, without color pattern. <bold><italic>Legs</italic></bold>: yellow, without color pattern; femur IV thickened, wider than femora I−III. <bold><italic>Palp</italic></bold> (Fig. <xref ref-type="fig" rid="F24">24A, B, D, E</xref>): tibia strongly enlarged, length/width = 2.01, cymbium elongated ovoid; bulb pear-shaped in lateral view, with ventral side strongly protruding proximally, ca 1.36× as wide as tibia; the sperm duct with five loops in prolateral view; embolus short, with sub-apical, opaque crest (Fig. <xref ref-type="fig" rid="F24">24A, B</xref>).</p><fig id="F22" position="float" orientation="portrait"><object-id xmlns:xlink="http://www.w3.org/1999/xlink" content-type="doi" xlink:type="simple">10.3897/zookeys.1249.163886.figure22</object-id><object-id xmlns:xlink="http://www.w3.org/1999/xlink" content-type="arpha" xlink:type="simple">6FBD7295-960B-5809-8142-C35FF84FE6D0</object-id><label>Figure 22.</label><caption><p><italic><tp:taxon-name><tp:taxon-name-part taxon-name-part-type="genus" reg="Orchestina">Orchestina</tp:taxon-name-part> <tp:taxon-name-part taxon-name-part-type="species" reg="tentoria">tentoria</tp:taxon-name-part></tp:taxon-name></italic> sp. nov., holotype male. A–C. Habitus, dorsal, ventral and lateral views; D–G. Prosoma, anterior, dorsal, ventral and lateral views. Scale bars: 0.4 mm (A–C); 0.2 mm (D–G).</p></caption><graphic xmlns:xlink="http://www.w3.org/1999/xlink" xlink:href="zookeys-1249-247_article-163886__-g022.jpg" position="float" orientation="portrait" xlink:type="simple" id="oo_1401276.jpg"><uri content-type="original_file" xlink:type="simple">https://binary.pensoft.net/fig/1401276</uri></graphic></fig><p><bold>Female</bold> (<abbrev xmlns:xlink="http://www.w3.org/1999/xlink" xlink:title="Shenyang Normal University" id="ABBRID0ET5BI" xlink:type="simple">SYNU</abbrev>-1553). Same as male except as noted. <bold><italic>Body</italic></bold>: habitus as in Fig. <xref ref-type="fig" rid="F23">23A–C</xref>; body length 1.31. <bold><italic>Carapace</italic></bold> (Fig. <xref ref-type="fig" rid="F23">23E, G</xref>): 0.64 long, 0.47 wide. <bold><italic>Abdomen</italic></bold>: 0.68 long. <bold><italic>Epigaster</italic></bold> (Fig. <xref ref-type="fig" rid="F23">23H</xref>): without special external features, with a tent-shaped marking visible through cuticle.</p><fig id="F23" position="float" orientation="portrait"><object-id xmlns:xlink="http://www.w3.org/1999/xlink" content-type="doi" xlink:type="simple">10.3897/zookeys.1249.163886.figure23</object-id><object-id xmlns:xlink="http://www.w3.org/1999/xlink" content-type="arpha" xlink:type="simple">D9E8B14F-343B-5B20-BA06-4AF868DB8009</object-id><label>Figure 23.</label><caption><p><italic><tp:taxon-name><tp:taxon-name-part taxon-name-part-type="genus" reg="Orchestina">Orchestina</tp:taxon-name-part> <tp:taxon-name-part taxon-name-part-type="species" reg="tentoria">tentoria</tp:taxon-name-part></tp:taxon-name></italic> sp. nov., paratype female. A–C. Habitus, dorsal, ventral and lateral views; D–G. Prosoma, anterior, dorsal, ventral and lateral views; H. Epigaster, ventral view, arrow shows the tent-shaped marking. Scale bars: 0.4 mm (A–C); 0.2 mm (D–H).</p></caption><graphic xmlns:xlink="http://www.w3.org/1999/xlink" xlink:href="zookeys-1249-247_article-163886__-g023.jpg" position="float" orientation="portrait" xlink:type="simple" id="oo_1401277.jpg"><uri content-type="original_file" xlink:type="simple">https://binary.pensoft.net/fig/1401277</uri></graphic></fig><p><bold><italic>Endogyne</italic></bold> (Fig. <xref ref-type="fig" rid="F24">24F, G</xref>): with long medial clavate sclerite (<abbrev xmlns:xlink="http://www.w3.org/1999/xlink" xlink:title="anterior uterine sclerite" id="ABBRID0E4ACI" xlink:type="simple">AUS</abbrev>), provided with pair of long lateral protrusions (<abbrev xmlns:xlink="http://www.w3.org/1999/xlink" xlink:title="protrusion" id="ABBRID0EBBCI" xlink:type="simple">Pr</abbrev>); lateral protrusions at angle of about 30° with medial clavate sclerite; anterior receptaculum (<abbrev xmlns:xlink="http://www.w3.org/1999/xlink" xlink:title="anterior receptaculum" id="ABBRID0EFBCI" xlink:type="simple">ARe</abbrev>) rounded, semitransparent, slightly longer than <abbrev xmlns:xlink="http://www.w3.org/1999/xlink" xlink:title="anterior uterine sclerite" id="ABBRID0EJBCI" xlink:type="simple">AUS</abbrev>; posterior plate (<abbrev xmlns:xlink="http://www.w3.org/1999/xlink" xlink:title="posterior plate" id="ABBRID0ENBCI" xlink:type="simple">PP</abbrev>) present, large.</p><fig id="F24" position="float" orientation="portrait"><object-id xmlns:xlink="http://www.w3.org/1999/xlink" content-type="doi" xlink:type="simple">10.3897/zookeys.1249.163886.figure24</object-id><object-id xmlns:xlink="http://www.w3.org/1999/xlink" content-type="arpha" xlink:type="simple">486E75DE-9A40-5FE4-B8D9-48FBF4C76741</object-id><label>Figure 24.</label><caption><p><italic><tp:taxon-name><tp:taxon-name-part taxon-name-part-type="genus" reg="Orchestina">Orchestina</tp:taxon-name-part> <tp:taxon-name-part taxon-name-part-type="species" reg="tentoria">tentoria</tp:taxon-name-part></tp:taxon-name></italic> sp. nov. A, B, E. Left palp, prolateral, retrolateral and dorsal views, arrows in Fig. A, B show the crest; C. Endites and labium, ventral view; D. Distal part of bulb, prolateral view; F, G. Endogyne, ventral and dorsal views. Abbreviations: <abbrev xmlns:xlink="http://www.w3.org/1999/xlink" xlink:title="anterior receptaculum" id="ABBRID0EECCI" xlink:type="simple">ARe</abbrev> = anterior receptaculum; <abbrev xmlns:xlink="http://www.w3.org/1999/xlink" xlink:title="anterior uterine sclerite" id="ABBRID0EICCI" xlink:type="simple">AUS</abbrev> = anterior uterine sclerite; <abbrev xmlns:xlink="http://www.w3.org/1999/xlink" xlink:title="posterior plate" id="ABBRID0EMCCI" xlink:type="simple">PP</abbrev> = posterior plate; <abbrev xmlns:xlink="http://www.w3.org/1999/xlink" xlink:title="protrusion" id="ABBRID0EQCCI" xlink:type="simple">Pr</abbrev> = protrusion. Scale bars: 0.2 mm (A, B, E); 0.1 mm (C, D, F, G).</p></caption><graphic xmlns:xlink="http://www.w3.org/1999/xlink" xlink:href="zookeys-1249-247_article-163886__-g024.jpg" position="float" orientation="portrait" xlink:type="simple" id="oo_1401278.jpg"><uri content-type="original_file" xlink:type="simple">https://binary.pensoft.net/fig/1401278</uri></graphic></fig></tp:treatment-sec><tp:treatment-sec sec-type="distribution" id="SECID0EZCCI"><title>Distribution.</title><p>Known only from the type locality.</p></tp:treatment-sec><tp:treatment-sec sec-type="etymology" id="SECID0E5CCI"><title>Etymology.</title><p>The specific name is derived from the Latin tent and refers to the tent-shaped marking on epigaster of female.</p></tp:treatment-sec><ref-list><ref id="B4"><mixed-citation xmlns:xlink="http://www.w3.org/1999/xlink" xlink:type="simple"><person-group><name name-style="western"><surname>Liu</surname><given-names>K</given-names></name><name name-style="western"><surname>Henrard</surname><given-names>A</given-names></name><name name-style="western"><surname>Xiao</surname><given-names>Y</given-names></name><name name-style="western"><surname>Xu</surname><given-names>X</given-names></name></person-group> (<year>2019</year>) <article-title>On three new oonopid species from China and the discovery of the male <italic><tp:taxon-name><tp:taxon-name-part taxon-name-part-type="genus">Orchestina</tp:taxon-name-part> <tp:taxon-name-part taxon-name-part-type="species">bialata</tp:taxon-name-part></tp:taxon-name></italic> Liu, Xiao &amp; Xu, 2016 (<tp:taxon-name><tp:taxon-name-part taxon-name-part-type="order">Araneae</tp:taxon-name-part></tp:taxon-name>: <tp:taxon-name><tp:taxon-name-part taxon-name-part-type="family">Oonopidae</tp:taxon-name-part></tp:taxon-name>).</article-title><source>Zootaxa</source><volume>4701</volume>(<issue>3</issue>): <fpage>235</fpage>–<lpage>256</lpage>. <ext-link xlink:href="10.11646/zootaxa.4701.3.2" ext-link-type="doi" xlink:type="simple">https://doi.org/10.11646/zootaxa.4701.3.2</ext-link></mixed-citation></ref><ref id="B3"><mixed-citation xmlns:xlink="http://www.w3.org/1999/xlink" xlink:type="simple"><person-group><name name-style="western"><surname>Liu</surname><given-names>K</given-names></name><name name-style="western"><surname>Xiao</surname><given-names>Y</given-names></name><name name-style="western"><surname>Xu</surname><given-names>X</given-names></name></person-group> (<year>2016</year>) <article-title>On three new <italic><tp:taxon-name><tp:taxon-name-part taxon-name-part-type="genus">Orchestina</tp:taxon-name-part></tp:taxon-name></italic> species (<tp:taxon-name><tp:taxon-name-part taxon-name-part-type="order">Araneae</tp:taxon-name-part></tp:taxon-name>: <tp:taxon-name><tp:taxon-name-part taxon-name-part-type="family">Oonopidae</tp:taxon-name-part></tp:taxon-name>) described from China.</article-title><source>Zootaxa</source><volume>4121</volume>(<issue>4</issue>): <fpage>431</fpage>–<lpage>446</lpage>. <ext-link xlink:href="10.11646/zootaxa.4121.4.4" ext-link-type="doi" xlink:type="simple">https://doi.org/10.11646/zootaxa.4121.4.4</ext-link></mixed-citation></ref></ref-list></tp:taxon-treatment>
