# Supplementary material for: ﻿A survey of Orchestina Simon, 1882 (Araneae, Oonopidae) from Xishuangbanna, China, with descriptions of eight new species
Source: Zookeys. 2025 Aug 25;1249:247–88. doi: 10.3897/zookeys.1249.163886 (PMC12402817; doi:10.3897/zookeys.1249.163886)
Supplement: XML Treatment for Orchestina xuexing [file zookeys.1249.163886-treatment9.xml]

<!DOCTYPE tp:taxon-treatment
  PUBLIC "-//TaxonX//DTD Taxonomic Treatment Publishing DTD v0 20100105//EN" "tax-treatment-NSO.dtd">
<tp:taxon-treatment xmlns:tp="http://www.plazi.org/taxpub"><tp:treatment-meta><kwd-group><label>Taxon classification</label><kwd>
                <named-content content-type="kingdom">Animalia</named-content>
              </kwd></kwd-group><mixed-citation publication-type="journal"><person-group><name><surname>Song</surname><given-names>Chenxue</given-names></name><name><surname>Bian</surname><given-names>Dongju</given-names></name><name><surname>Tong</surname><given-names>Yanfeng</given-names></name><name><surname>Li</surname><given-names>Shuqiang</given-names></name></person-group><article-title>﻿A survey of <italic><tp:taxon-name><tp:taxon-name-part taxon-name-part-type="genus" reg="Orchestina">Orchestina</tp:taxon-name-part></tp:taxon-name></italic> Simon, 1882 (<tp:taxon-name><tp:taxon-name-part taxon-name-part-type="order">Araneae</tp:taxon-name-part></tp:taxon-name>, <tp:taxon-name><tp:taxon-name-part taxon-name-part-type="family">Oonopidae</tp:taxon-name-part></tp:taxon-name>) from Xishuangbanna, China, with descriptions of eight new species</article-title><source>Zookeys</source><day>25</day><month>08</month><year>2025</year><volume>1249</volume><fpage>247</fpage><lpage>288</lpage><pub-id pub-id-type="doi">10.3897/zookeys.1249.163886</pub-id></mixed-citation></tp:treatment-meta><tp:nomenclature><label>﻿</label><tp:taxon-name><object-id xmlns:xlink="http://www.w3.org/1999/xlink" content-type="arpha" xlink:type="simple">B6D385DE-AEAA-510D-ADDA-5439F420E36D</object-id>
              <tp:taxon-name-part taxon-name-part-type="genus" reg="Orchestina">Orchestina</tp:taxon-name-part>
              <tp:taxon-name-part taxon-name-part-type="species" reg="xuexing">xuexing</tp:taxon-name-part>
              <object-id xmlns:xlink="http://www.w3.org/1999/xlink" content-type="zoobank" xlink:type="simple">https://zoobank.org/9426D7A0-DB18-4B71-B10F-6212DBFD4CEE</object-id>
            </tp:taxon-name><tp:taxon-authority>Tong &amp; Li</tp:taxon-authority><tp:taxon-status xmlns:xlink="http://www.w3.org/1999/xlink" xlink:type="simple">sp. nov.</tp:taxon-status><xref ref-type="fig" rid="F25">Figs 25</xref><xref ref-type="fig" rid="F26">, 26</xref><xref ref-type="fig" rid="F27">, 27</xref></tp:nomenclature><tp:treatment-sec sec-type="type material" id="SECID0E1ECI"><title>Type material.</title><p><bold><italic>Holotype</italic></bold> China • ♂ (<abbrev xmlns:xlink="http://www.w3.org/1999/xlink" xlink:title="Shenyang Normal University" id="ABBRID0EFFCI" xlink:type="simple">SYNU</abbrev>-1594), fogging; Yunnan, Mengla Co., Menglun Town, <abbrev xmlns:xlink="http://www.w3.org/1999/xlink" xlink:title="Xishuangbanna National Natural Reserve" id="ABBRID0EJFCI" xlink:type="simple">XNNR</abbrev>, 48 Km., artificial forest; <named-content xmlns:xlink="http://www.w3.org/1999/xlink" content-type="dwc:verbatimCoordinates" xlink:type="simple"><named-content content-type="geo-json" specific-use="{&#34;type&#34;:&#34;Point&#34;,&#34;coordinates&#34;:[101.282617,21.899950]}" id="NCID0EQFCI" xlink:type="simple">21°53.997'N, 101°16.957'E</named-content></named-content>, 593 ± 18 m; 11.VIII.2011; Zheng G., Zhao Q. &amp; Gao C. leg. <bold><italic>Paratypes</italic>.</bold> China • 2 ♂ (<abbrev xmlns:xlink="http://www.w3.org/1999/xlink" xlink:title="Shenyang Normal University" id="ABBRID0EZFCI" xlink:type="simple">SYNU</abbrev>-1595–96), same data as holotype • 1 ♀ (<abbrev xmlns:xlink="http://www.w3.org/1999/xlink" xlink:title="Shenyang Normal University" id="ABBRID0E4FCI" xlink:type="simple">SYNU</abbrev>-F-4730), fogging; Huigang Vill., Xilu habitat restoration area, monsoon forest; <named-content xmlns:xlink="http://www.w3.org/1999/xlink" content-type="dwc:verbatimCoordinates" xlink:type="simple"><named-content content-type="geo-json" specific-use="{&#34;type&#34;:&#34;Point&#34;,&#34;coordinates&#34;:[101.587800,21.617417]}" id="NCID0EEGCI" xlink:type="simple">21°37.045'N, 101°35.268'E</named-content></named-content>, 764 ± 25 m; 12.VII.2012; Zhao Q. &amp; Chen Z. leg. • 1 ♀ (<abbrev xmlns:xlink="http://www.w3.org/1999/xlink" xlink:title="Shenyang Normal University" id="ABBRID0EJGCI" xlink:type="simple">SYNU</abbrev>-F-4361), same data as above.</p></tp:treatment-sec><tp:treatment-sec sec-type="material" id="SECID0ENGCI"><title>Additional material.</title><p>China • 1 ♀ (<abbrev xmlns:xlink="http://www.w3.org/1999/xlink" xlink:title="Shenyang Normal University" id="ABBRID0ETGCI" xlink:type="simple">SYNU</abbrev>-F-4369), fogging; <abbrev xmlns:xlink="http://www.w3.org/1999/xlink" xlink:title="Xishuangbanna National Natural Reserve" id="ABBRID0EXGCI" xlink:type="simple">XNNR</abbrev>, 55 Km., the secondary forest on the mountain top; <named-content xmlns:xlink="http://www.w3.org/1999/xlink" content-type="dwc:verbatimCoordinates" xlink:type="simple"><named-content content-type="geo-json" specific-use="{&#34;type&#34;:&#34;Point&#34;,&#34;coordinates&#34;:[101.202783,21.966300]}" id="NCID0E5GCI" xlink:type="simple">21°57.978'N, 101°12.167'E</named-content></named-content>, 842 ± 14 m; 18.VIII.2011; Zheng G., Zhao Q. &amp; Gao C. leg. • 2 ♀ (<abbrev xmlns:xlink="http://www.w3.org/1999/xlink" xlink:title="Shenyang Normal University" id="ABBRID0EDHCI" xlink:type="simple">SYNU</abbrev>-F-4666–67), fogging; <abbrev xmlns:xlink="http://www.w3.org/1999/xlink" xlink:title="Xishuangbanna National Natural Reserve" id="ABBRID0EHHCI" xlink:type="simple">XNNR</abbrev>, 48 Km.; <named-content xmlns:xlink="http://www.w3.org/1999/xlink" content-type="dwc:verbatimCoordinates" xlink:type="simple"><named-content content-type="geo-json" specific-use="{&#34;type&#34;:&#34;Point&#34;,&#34;coordinates&#34;:[101.162467,21.979400]}" id="NCID0EOHCI" xlink:type="simple">21°58.764'N, 101°09.748'E</named-content></named-content>, 1038 ± 12 m; 10.VIII.2011; Zhao Q. &amp; Chen Z. leg.</p></tp:treatment-sec><tp:treatment-sec sec-type="diagnosis" id="SECID0ETHCI"><title>Diagnosis.</title><p>The new species is similar to <italic><tp:taxon-name><tp:taxon-name-part taxon-name-part-type="genus" reg="Orchestina">Orchestina</tp:taxon-name-part> <tp:taxon-name-part taxon-name-part-type="species" reg="manicata">manicata</tp:taxon-name-part></tp:taxon-name></italic> Simon, 1893 in the enlarged palpal tibiae and the pear-shaped bulb, but can be distinguished by the shape of embolus, which is boot-shaped in lateral view and straight in dorsal view (vs triangular bifid; cf. Fig. <xref ref-type="fig" rid="F27">27A, B, D</xref> and <xref ref-type="bibr" rid="B9">Ranasinghe and Benjamin 2025</xref>: figs 3D, 4A), the smoothly curved outer margin of male endites (vs straight; cf. Fig. <xref ref-type="fig" rid="F27">27C</xref> and <xref ref-type="bibr" rid="B9">Ranasinghe and Benjamin 2025</xref>: fig. 3D) and the long medial clavate sclerite of endogyne (vs short; cf. Fig. <xref ref-type="fig" rid="F27">27F</xref> and <xref ref-type="bibr" rid="B9">Ranasinghe and Benjamin 2025</xref>: fig. 4B).</p></tp:treatment-sec><tp:treatment-sec sec-type="description" id="SECID0E3ICI"><title>Description.</title><p><bold>Male</bold> (holotype). <bold><italic>Body</italic></bold>: habitus as in Fig. <xref ref-type="fig" rid="F25">25A–C</xref>; body length 1.17. <bold><italic>Carapace</italic></bold> (Fig. <xref ref-type="fig" rid="F25">25E, G</xref>): 0.57 long, 0.43 wide; yellowish, oval in dorsal view, without net-shaped pattern. <bold><italic>Eyes</italic></bold> as in Fig. <xref ref-type="fig" rid="F25">25D, E</xref>. <bold><italic>Clypeus</italic></bold> as in Fig. <xref ref-type="fig" rid="F25">25D, G</xref>. <bold><italic>Sternum</italic></bold> as in Fig. <xref ref-type="fig" rid="F25">25F</xref>. <bold><italic>Mouthparts</italic></bold> (Figs <xref ref-type="fig" rid="F25">25D, F</xref>, <xref ref-type="fig" rid="F27">27C</xref>): labium diamond-shaped, not fused to sternum; endites with serrula in single row, outer margin smoothly curved. <bold><italic>Abdomen</italic></bold> ovoid, 0.51 long; dorsum soft portions pale white, without color pattern. Legs: yellow, without color pattern; femur IV thickened, wider than femora I−III. <bold><italic>Palp</italic></bold> (Fig. <xref ref-type="fig" rid="F27">27A, B, D</xref>): tibia strongly enlarged, length/width = 1.46, cymbium elongated ovoid; bulb pear-shaped in lateral view, with ventral side strongly protruding proximally, ca 1.07× as wide as tibia; the sperm duct with two loops in prolateral view; embolus short, boot-shaped.</p><fig id="F25" position="float" orientation="portrait"><object-id xmlns:xlink="http://www.w3.org/1999/xlink" content-type="doi" xlink:type="simple">10.3897/zookeys.1249.163886.figure25</object-id><object-id xmlns:xlink="http://www.w3.org/1999/xlink" content-type="arpha" xlink:type="simple">168DF423-DAAE-5AA8-9D44-D7834B69B297</object-id><label>Figure 25.</label><caption><p><italic><tp:taxon-name><tp:taxon-name-part taxon-name-part-type="genus" reg="Orchestina">Orchestina</tp:taxon-name-part> <tp:taxon-name-part taxon-name-part-type="species" reg="xuexing">xuexing</tp:taxon-name-part></tp:taxon-name></italic> sp. nov., holotype male. A–C. Habitus, dorsal, ventral and lateral views; D–G. Prosoma, anterior, dorsal, ventral and lateral views. Scale bars: 0.4 mm (A–C); 0.2 mm (D–G).</p></caption><graphic xmlns:xlink="http://www.w3.org/1999/xlink" xlink:href="zookeys-1249-247_article-163886__-g025.jpg" position="float" orientation="portrait" xlink:type="simple" id="oo_1401279.jpg"><uri content-type="original_file" xlink:type="simple">https://binary.pensoft.net/fig/1401279</uri></graphic></fig><p><bold>Female</bold> (<abbrev xmlns:xlink="http://www.w3.org/1999/xlink" xlink:title="Shenyang Normal University" id="ABBRID0EYLCI" xlink:type="simple">SYNU</abbrev>-F-4730). Same as male except as noted. <bold><italic>Body</italic></bold>: habitus as in Fig. <xref ref-type="fig" rid="F26">26A–C</xref>; body length 1.21. <bold><italic>Carapace</italic></bold> (Fig. <xref ref-type="fig" rid="F26">26E, G</xref>): 0.67 long, 0.42 wide. <bold><italic>Abdomen</italic></bold>: 0.55 long. <bold><italic>Epigaster</italic></bold> (Fig. <xref ref-type="fig" rid="F26">26H</xref>): without special external features.</p><fig id="F26" position="float" orientation="portrait"><object-id xmlns:xlink="http://www.w3.org/1999/xlink" content-type="doi" xlink:type="simple">10.3897/zookeys.1249.163886.figure26</object-id><object-id xmlns:xlink="http://www.w3.org/1999/xlink" content-type="arpha" xlink:type="simple">EE95E6B2-1104-55BD-A0CB-3853F4AE33A6</object-id><label>Figure 26.</label><caption><p><italic><tp:taxon-name><tp:taxon-name-part taxon-name-part-type="genus" reg="Orchestina">Orchestina</tp:taxon-name-part> <tp:taxon-name-part taxon-name-part-type="species" reg="xuexing">xuexing</tp:taxon-name-part></tp:taxon-name></italic> sp. nov., paratype female. A–C. Habitus, dorsal, ventral and lateral views; D–G. Prosoma, anterior, dorsal, ventral and lateral views; H. Epigaster, ventral view. Scale bars: 0.4 mm (A–C); 0.2 mm (D–G); 0.1mm (H).</p></caption><graphic xmlns:xlink="http://www.w3.org/1999/xlink" xlink:href="zookeys-1249-247_article-163886__-g026.jpg" position="float" orientation="portrait" xlink:type="simple" id="oo_1401280.jpg"><uri content-type="original_file" xlink:type="simple">https://binary.pensoft.net/fig/1401280</uri></graphic></fig><p><bold><italic>Endogyne</italic></bold> (Fig. <xref ref-type="fig" rid="F27">27E, F</xref>): with long medial clavate sclerite (<abbrev xmlns:xlink="http://www.w3.org/1999/xlink" xlink:title="anterior uterine sclerite" id="ABBRID0ECOCI" xlink:type="simple">AUS</abbrev>), provided with pair of short lateral protrusions (<abbrev xmlns:xlink="http://www.w3.org/1999/xlink" xlink:title="protrusion" id="ABBRID0EGOCI" xlink:type="simple">Pr</abbrev>); lateral protrusions at angle of about 75° with medial clavate sclerite; anterior receptaculum (<abbrev xmlns:xlink="http://www.w3.org/1999/xlink" xlink:title="anterior receptaculum" id="ABBRID0EKOCI" xlink:type="simple">ARe</abbrev>) triangular, semitransparent, slightly longer than <abbrev xmlns:xlink="http://www.w3.org/1999/xlink" xlink:title="anterior uterine sclerite" id="ABBRID0EOOCI" xlink:type="simple">AUS</abbrev>; posterior plate (<abbrev xmlns:xlink="http://www.w3.org/1999/xlink" xlink:title="posterior plate" id="ABBRID0ESOCI" xlink:type="simple">PP</abbrev>) present, large.</p><fig id="F27" position="float" orientation="portrait"><object-id xmlns:xlink="http://www.w3.org/1999/xlink" content-type="doi" xlink:type="simple">10.3897/zookeys.1249.163886.figure27</object-id><object-id xmlns:xlink="http://www.w3.org/1999/xlink" content-type="arpha" xlink:type="simple">C26325F6-BA4F-59D5-8772-825756F0AD8F</object-id><label>Figure 27.</label><caption><p><italic><tp:taxon-name><tp:taxon-name-part taxon-name-part-type="genus" reg="Orchestina">Orchestina</tp:taxon-name-part> <tp:taxon-name-part taxon-name-part-type="species" reg="xuexing">xuexing</tp:taxon-name-part></tp:taxon-name></italic> sp. nov. A, B, D. Left palp, prolateral, retrolateral and dorsal views, arrows show the boot-shaped embolus; C. Endites and labium, ventral view; E, F. Endogyne, ventral and dorsal views. Abbreviations: <abbrev xmlns:xlink="http://www.w3.org/1999/xlink" xlink:title="anterior receptaculum" id="ABBRID0EJPCI" xlink:type="simple">ARe</abbrev> = anterior receptaculum; <abbrev xmlns:xlink="http://www.w3.org/1999/xlink" xlink:title="anterior uterine sclerite" id="ABBRID0ENPCI" xlink:type="simple">AUS</abbrev> = anterior uterine sclerite; <abbrev xmlns:xlink="http://www.w3.org/1999/xlink" xlink:title="posterior plate" id="ABBRID0ERPCI" xlink:type="simple">PP</abbrev> = posterior plate; <abbrev xmlns:xlink="http://www.w3.org/1999/xlink" xlink:title="protrusion" id="ABBRID0EVPCI" xlink:type="simple">Pr</abbrev> = protrusion. Scale bars: 0.2 mm (A, B, D); 0.1 mm (C, E, F).</p></caption><graphic xmlns:xlink="http://www.w3.org/1999/xlink" xlink:href="zookeys-1249-247_article-163886__-g027.jpg" position="float" orientation="portrait" xlink:type="simple" id="oo_1401281.jpg"><uri content-type="original_file" xlink:type="simple">https://binary.pensoft.net/fig/1401281</uri></graphic></fig></tp:treatment-sec><tp:treatment-sec sec-type="distribution" id="SECID0E5PCI"><title>Distribution.</title><p>Known only from the type locality.</p></tp:treatment-sec><tp:treatment-sec sec-type="etymology" id="SECID0EDQCI"><title>Etymology.</title><p>The specific name is from Chinese Pinyin, meaning boot-shaped, and refers to the boot-shaped embolus.</p></tp:treatment-sec><ref-list><ref id="B9"><mixed-citation xmlns:xlink="http://www.w3.org/1999/xlink" xlink:type="simple"><person-group><name name-style="western"><surname>Ranasinghe</surname><given-names>S</given-names></name><name name-style="western"><surname>Benjamin</surname><given-names>S</given-names></name></person-group> (<year>2025</year>) <article-title>Phylogenetic position and redescription of <italic><tp:taxon-name><tp:taxon-name-part taxon-name-part-type="genus">Orchestina</tp:taxon-name-part> <tp:taxon-name-part taxon-name-part-type="species">manicata</tp:taxon-name-part></tp:taxon-name></italic> Simon, 1893 (<tp:taxon-name><tp:taxon-name-part taxon-name-part-type="order">Araneae</tp:taxon-name-part></tp:taxon-name>: <tp:taxon-name><tp:taxon-name-part taxon-name-part-type="family">Oonopidae</tp:taxon-name-part></tp:taxon-name>).</article-title><source>Journal of Insect Biodiversity and Systematics</source><volume>11</volume>(<issue>1</issue>): <fpage>117</fpage>–<lpage>127</lpage>. <ext-link xlink:href="10.61186/jibs.11.1.117" ext-link-type="doi" xlink:type="simple">https://doi.org/10.61186/jibs.11.1.117</ext-link></mixed-citation></ref></ref-list></tp:taxon-treatment>
